# Supplementary material for: Marrying chemistry with biology by combining on-chip solution-based combinatorial synthesis and cellular screening
Source: Nat Commun. 2019 Jun 28;10:2879. doi: 10.1038/s41467-019-10685-0 (PMC6599004; doi:10.1038/s41467-019-10685-0)
Supplement: Supplementary file 5 — Source Data [file 41467_2019_10685_MOESM5_ESM.xlsx]

## Sheet: Fig. 3
Figure 3c
left MS spectrum			right spectrum
A4_T12_PY12			A4_T14_PY14
mass(m/z)	intensity[%]		mass(m/z)	intensity[%]
399.969	37.2549		399.965	33.3333
399.982	36.8627		399.977	45098
399.994	51.3726		399.989	54902
400.006	56.0784		400.002	57.2549
400.018	50.5882		400.014	60.3922
400.031	72549		400.026	57.6471
400.043	120		400.039	68.2353
400.055	157647		400.051	104314
400.068	161569		400.063	132157
400.08	149.02		400.075	135686
400.092	147451		400.088	125.49
400.104	136471		400.1	118824
400.117	150196		400.112	123137
400.129	168235		400.125	136863
400.141	187451		400.137	148627
400.154	228627		400.149	191373
400.166	263137		400.161	227059
400.178	294118		400.174	257647
400.191	426275		400.186	307843
400.203	1456.08		400.198	380784
400.215	4905.1		400.211	552549
400.227	10616.9		400.223	949412
400.24	15310.6		400.235	1483.92
400.252	16119.2		400.248	1892.16
400.264	13181.2		400.26	1969.02
400.277	8669.41		400.272	1724.71
400.289	5014.9		400.284	1411.76
400.301	2799.22		400.297	1141.18
400.314	1562.35		400.309	854.51
400.326	1041.96		400.321	558431
400.338	915686		400.334	346275
400.35	858431		400.346	229.02
400.363	760392		400.358	155294
400.375	689412		400.371	109412
400.387	617255		400.383	86.2745
400.4	498431		400.395	86.6667
400.412	375686		400.407	97.2549
400.424	274.51		400.42	96.8627
400.437	202353		400.432	87.8431
400.449	150588		400.444	76.8627
400.461	119216		400.457	63.5294
400.473	87451		400.469	54902
400.486	63.5294		400.481	49.0196
400.498	50.1961		400.494	45098
400.51	46.6667		400.506	53.3333
400.523	58.8235		400.518	56.0784
400.535	65.8824		400.53	45098
400.547	68.6274		400.543	32549
400.56	78.0392		400.555	34.1176
400.572	85.8824		400.567	44.7059
400.584	50.5882		400.58	55.6863
400.596	21.9608		400.592	57.6471
400.609	18.0392		400.604	42.7451
400.621	18.0392		400.617	43.1373
400.633	16.8627		400.629	57.6471
400.646	25.4902		400.641	47.8431
400.658	34.1176		400.654	32549
400.67	34902		400.666	36.0784
400.683	35.2941		400.678	40.3922
400.695	36.8627		400.69	35.2941
400.707	36.4706		400.703	33.3333
400.72	38.4314		400.715	42.7451
400.732	38.4314		400.727	47451
400.744	43.1373		400.74	36.8627
400.756	53.7255		400.752	25.4902
400.769	63.9216		400.764	26.6667
400.781	57.2549		400.777	31.3725
400.793	44.7059		400.789	38.4314
400.806	38.8235		400.801	31.3725
400.818	37.6471		400.814	29.0196
400.83	41.5686		400.826	33.7255
400.843	50.5882		400.838	36.4706
400.855	52.1569		400.85	36.8627
400.867	45.8824		400.863	36.4706
400.88	33.7255		400.875	40.3922
400.892	26.6667		400.887	37.6471
400.904	27451		400.9	38.0392
400.916	28.6275		400.912	43.9216
400.929	27.8431		400.924	41.1765
400.941	30.9804		400.937	41.9608
400.953	47451		400.949	46.6667
400.966	63.5294		400.961	53.3333
400.978	102353		400.974	102353
400.99	155686		400.986	368235
401.003	178039		400.998	923529
401.015	165882		401.01	1641.57
401.027	154.51		401.023	2198.04
401.04	123529		401.035	2167.45
401.052	81.1765		401.047	1530.59
401.064	75.2941		401.06	745.49
401.076	77.2549		401.072	292549
401.089	106275		401.084	160392
401.101	113333		401.097	143922
401.113	105098		401.109	156471
401.126	117255		401.121	178039
401.138	158431		401.134	219216
401.15	220784		401.146	248627
401.163	290.98		401.158	294118
401.175	322745		401.171	329804
401.187	340784		401.183	352941
401.2	469804		401.195	386275
401.212	1181.57		401.207	463922
401.224	3116.47		401.22	616471
401.237	5936.08		401.232	840392
401.249	7839.61		401.244	1124.71
401.261	7384.31		401.257	1320.78
401.274	5336.86		401.269	1289.02
401.286	3340.39		401.281	1114.12
401.298	1958.04		401.294	866275
401.31	1012.55		401.306	570588
401.323	540392		401.318	329412
401.335	451373		401.331	224706
401.347	446667		401.343	167059
401.36	392157		401.355	113333
401.372	331765		401.368	82.3529
401.384	273333		401.38	65.4902
401.397	213333		401.392	44.7059
401.409	154118		401.404	40.7843
401.421	122745		401.417	36.0784
401.434	100392		401.429	38.4314
401.446	79.6078		401.441	31.7647
401.458	63.9216		401.454	29.8039
401.471	51.3726		401.466	29.4118
401.483	44.7059		401.478	25.4902
401.495	43.5294		401.491	15.2941
401.508	36.8627		401.503	10.5882
401.52	26.6667		401.515	16.4706
401.532	33.7255		401.528	29.4118
401.544	47.0588		401.54	31.3725
401.557	44.3137		401.552	33.7255
401.569	35.2941		401.565	37.6471
401.581	40.7843		401.577	32549
401.594	41.5686		401.589	34.5098
401.606	26.2745		401.602	36.4706
401.618	17.2549		401.614	36.8627
401.631	16.4706		401.626	38.0392
401.643	18.4314		401.639	26.6667
401.655	13.3333		401.651	16.0784
401.668	13.7255		401.663	22.3529
401.68	25.4902		401.675	26.6667
401.692	34902		401.688	22.3529
401.705	34.5098		401.7	18.8235
401.717	33.7255		401.712	21.5686
401.729	42.3529		401.725	32.9412
401.742	73.3333		401.737	32.9412
401.754	110588		401.749	30.9804
401.766	125098		401.762	32549
401.779	95.6863		401.774	31.3725
401.791	65.4902		401.786	28.6275
401.803	53.3333		401.799	24.7059
401.816	45.4902		401.811	25098
401.828	36.8627		401.823	30.1961
401.84	41.1765		401.836	26.2745
401.852	48.6275		401.848	17.2549
401.865	60		401.86	22.3529
401.877	72549		401.873	29.0196
401.889	85.8824		401.885	21.5686
401.902	86.6667		401.897	26.6667
401.914	71.7647		401.91	40
401.926	67451		401.922	41.5686
401.939	67451		401.934	32.9412
401.951	61.5686		401.947	33.7255
401.963	56.8627		401.959	37.2549
401.976	62.7451		401.971	54.5098
401.988	85.8824		401.984	96.0784
402	93.3333		401.996	192941
402.013	76.8627		402.008	335294
402.025	72549		402.021	462353
402.037	82.3529		402.033	448627
402.05	76.0784		402.045	325098
402.062	66.2745		402.058	208235
402.074	76.4706		402.07	121569
402.087	102745		402.082	100392
402.099	125.49		402.094	121961
402.111	116078		402.107	141569
402.124	117255		402.119	136863
402.136	139608		402.131	126275
402.148	174118		402.144	156471
402.161	203529		402.156	223137
402.173	250.98		402.168	289.02
402.185	309.02		402.181	377647
402.198	418824		402.193	467059
402.21	1461.96		402.205	567843
402.222	7384.31		402.218	1258.04
402.235	21050.2		402.23	3945.49
402.247	34064.3		402.242	9432.55
402.259	40320		402.255	15659.2
402.272	41457.3		402.267	18241.2
402.284	37718		402.279	15437.3
402.296	29942.7		402.292	9944.31
402.309	19997.6		402.304	5345.1
402.321	12064.3		402.316	2664.71
402.333	7603.14		402.329	1330.98
402.346	5297.25		402.341	829.02
402.358	4645.88		402.353	724706
402.37	4684.71		402.366	703529
402.383	4600.39		402.378	662353
402.395	4214.51		402.39	584706
402.407	3554.12		402.403	477647
402.42	2868.24		402.415	369.02
402.432	2245.49		402.427	266667
402.444	1606.67		402.44	199216
402.457	964706		402.452	129804
402.469	474902		402.464	78.0392
402.481	216471		402.477	52549
402.494	121961		402.489	50.5882
402.506	76.4706		402.501	45098
402.518	54902		402.514	33.7255
402.531	36.8627		402.526	27.8431
402.543	27.8431		402.538	29.8039
402.555	30.1961		402.551	32.9412
402.568	91.7647		402.563	40.3922
402.58	371373		402.575	44.7059
402.592	476863		402.588	64.7059
402.605	143529		402.6	61.1765
402.617	14.1176		402.612	43.9216
402.629	9.80392		402.625	23.5294
402.642	4.70588		402.637	10.9804
402.654	6.27451		402.649	18.0392
402.666	12549		402.662	26.2745
402.679	27451		402.674	23.9216
402.691	24.7059		402.686	29.8039
402.703	27451		402.699	36.4706
402.716	43.1373		402.711	32.1569
402.728	57.6471		402.723	25098
402.74	92.9412		402.736	20.7843
402.753	166667		402.748	26.6667
402.765	259608		402.76	33.7255
402.777	313725		402.773	32.1569
402.79	339608		402.785	31.7647
402.802	347451		402.797	32549
402.814	331765		402.81	34902
402.827	301961		402.822	31.3725
402.839	269412		402.834	35.6863
402.851	254118		402.847	40
402.864	252941		402.859	34902
402.876	247059		402.871	23.9216
402.888	233725		402.884	20.3922
402.901	180392		402.896	22.3529
402.913	124314		402.908	18.4314
402.925	86.6667		402.921	28.2353
402.938	59.2157		402.933	31.7647
402.95	49.8039		402.945	20.3922
402.962	56.4706		402.958	21.9608
402.975	98.4314		402.97	32.9412
402.987	350588		402.983	52549
402.999	794118		402.995	94.1176
403.012	1001.96		403.007	169804
403.024	626275		403.02	197647
403.036	123529		403.032	163529
403.049	17.2549		403.044	126667
403.061	13.7255		403.057	97.2549
403.073	14902		403.069	74902
403.086	17.6471		403.081	68.6274
403.098	21.1765		403.094	86.2745
403.11	53.7255		403.106	112941
403.123	75.2941		403.118	126667
403.135	93.3333		403.131	152157
403.147	108627		403.143	180
403.16	111373		403.155	207843
403.172	120392		403.168	261176
403.185	174118		403.18	376471
403.197	279608		403.192	503137
403.209	456078		403.205	572549
403.222	1362.35		403.217	628235
403.234	4504.31		403.229	1029.02
403.246	10601.6		403.242	2196.08
403.259	16765.1		403.254	3885.88
403.271	18807.5		403.266	5047.84
403.283	16509		403.279	5076.47
403.296	11899.2		403.291	4332.55
403.308	7135.29		403.303	3204.71
403.32	3623.53		403.316	1988.63
403.333	1726.27		403.328	1054.9
403.345	1084.31		403.34	543529
403.357	999216		403.353	329.02
403.37	914902		403.365	240
403.382	818431		403.378	195294
403.394	723922		403.39	164314
403.407	596863		403.402	137255
403.419	478824		403.415	109412
403.431	362745		403.427	92.1569
403.444	258039		403.439	77.2549
403.456	166275		403.452	53.7255
403.468	97.2549		403.464	35.2941
403.481	57.2549		403.476	42.3529
403.493	45098		403.489	54.5098
403.506	43.9216		403.501	50.9804
403.518	44.7059		403.513	32549
403.53	33.3333		403.526	27.0588
403.543	21.1765		403.538	38.0392
403.555	24.3137		403.55	56.4706
403.567	33.3333		403.563	61.1765
403.58	60.3922		403.575	44.7059
403.592	99.2157		403.587	35.2941
403.604	66.2745		403.6	30.5882
403.617	14.1176		403.612	30.5882
403.629	9.41177		403.624	33.3333
403.641	16.0784		403.637	32549
403.654	14.5098		403.649	39.6078
403.666	14.1176		403.662	36.4706
403.678	18.8235		403.674	22.7451
403.691	21.1765		403.686	14.1176
403.703	17.6471		403.699	20.3922
403.715	23.1373		403.711	29.4118
403.728	41.1765		403.723	29.4118
403.74	58.8235		403.736	38.0392
403.753	61.1765		403.748	43.5294
403.765	62.3529		403.76	37.6471
403.777	62.7451		403.773	33.3333
403.79	63.9216		403.785	30.5882
403.802	65.8824		403.797	28.2353
403.814	58.4314		403.81	25.8824
403.827	42.3529		403.822	23.5294
403.839	38.0392		403.834	22.7451
403.851	56.4706		403.847	29.0196
403.864	69.0196		403.859	25098
403.876	60.7843		403.872	19.2157
403.888	53.3333		403.884	18.0392
403.901	48.2353		403.896	21.9608
403.913	40.3922		403.909	23.9216
403.925	47.0588		403.921	25098
403.938	40.7843		403.933	27.0588
403.95	30.9804		403.946	29.0196
403.963	18.0392		403.958	38.0392
403.975	20.7843		403.97	42.3529
403.987	51.7647		403.983	48.6275
404	121569		403.995	66.6667
404.012	192549		404.007	84.7059
404.024	172549		404.02	90.5882
404.037	69.4118		404.032	74902
404.049	27.0588		404.045	59.6078
404.061	18.8235		404.057	42.7451
404.074	24.3137		404.069	50.9804
404.086	30.9804		404.082	80.7843
404.098	36.4706		404.094	110196
404.111	58.8235		404.106	123137
404.123	79.6078		404.119	138431
404.136	100		404.131	146275
404.148	131765		404.143	163137
404.16	164314		404.156	187451
404.173	180		404.168	211373
404.185	185882		404.18	252549
404.197	189412		404.193	299608
404.21	265882		404.205	337255
404.222	728627		404.218	415294
404.234	2066.27		404.23	629.02
404.247	4225.49		404.242	1045.88
404.259	6067.84		404.255	1556.08
404.271	6341.18		404.267	1936.47
404.284	5090.98		404.279	1992.16
404.296	3287.06		404.292	1697.65
404.309	1718.82		404.304	1243.92
404.321	775686		404.316	789804
404.333	385882		404.329	466275
404.346	293725		404.341	273725
404.358	251765		404.353	163137
404.37	223137		404.366	109412
404.383	204706		404.378	72.9412
404.395	180		404.391	55.2941
404.407	127843		404.403	47451
404.42	87.0588		404.415	53.7255
404.432	64.7059		404.428	46.6667
404.445	61.1765		404.44	37.6471
404.457	60.7843		404.452	36.0784
404.469	56.8627		404.465	32.9412
404.482	50.5882		404.477	26.6667
404.494	32549		404.489	21.1765
404.506	23.5294		404.502	26.2745
404.519	26.6667		404.514	25098
404.531	18.4314		404.527	23.1373
404.543	17.2549		404.539	18.0392
404.556	20		404.551	17.6471
404.568	34.5098		404.564	20
404.581	42.7451		404.576	18.8235
404.593	36.0784		404.588	20.3922
404.605	18.8235		404.601	25.4902
404.618	16.8627		404.613	20.3922
404.63	11.3725		404.625	18.4314
404.642	16.8627		404.638	14902
404.655	23.5294		404.65	16.0784
404.667	25098		404.663	26.2745
404.679	16.4706		404.675	39.2157
404.692	21.5686		404.687	38.4314
404.704	25.4902		404.7	33.3333
404.717	26.2745		404.712	32.9412
404.729	21.1765		404.724	26.2745
404.741	15.6863		404.737	30.5882
404.754	24.7059		404.749	44.7059
404.766	30.1961		404.762	44.3137
404.778	25098		404.774	27.8431
404.791	17.6471		404.786	21.5686
404.803	21.1765		404.799	23.9216
404.816	23.1373		404.811	28.2353
404.828	21.5686		404.823	29.4118
404.84	23.5294		404.836	28.2353
404.853	27.0588		404.848	32.1569
404.865	22.3529		404.86	33.3333
404.877	16.0784		404.873	29.8039
404.89	18.4314		404.885	27.8431
404.902	28.2353		404.898	22.7451
404.914	30.9804		404.91	27.8431
404.927	25.4902		404.922	34.5098
404.939	25098		404.935	30.5882
404.952	29.0196		404.947	28.2353
404.964	26.2745		404.959	32.9412
404.976	21.5686		404.972	41.9608
404.989	24.3137		404.984	55.6863
405.001	31.3725		404.997	62.3529
405.013	34.5098		405.009	53.3333
405.026	23.5294		405.021	49.0196
405.038	22.7451		405.034	52.1569
405.051	27.8431		405.046	47.8431
405.063	25.4902		405.058	40.3922
405.075	24.7059		405.071	34902
405.088	18.4314		405.083	41.1765
405.1	25.8824		405.096	63.9216
405.112	39.6078		405.108	102353
405.125	56.8627		405.12	116471
405.137	78.4314		405.133	126275
405.15	78.8235		405.145	162353
405.162	80		405.157	259216
405.174	139216		405.17	414118
405.187	237255		405.182	614118
405.199	318824		405.195	840392
405.211	394.51		405.207	998824
405.224	492157		405.219	1021.96
405.236	635294		405.232	921569
405.249	866275		405.244	861961
405.261	1106.67		405.256	872157
405.273	1170.2		405.269	1003.14
405.286	944314		405.281	1364.71
405.298	582353		405.294	2175.69
405.31	339608		405.306	3322.75
405.323	244314		405.318	4007.84
405.335	198824		405.331	3573.33
405.348	148235		405.343	2334.9
405.36	105098		405.355	1158.04
405.372	74902		405.368	495294
405.385	49.8039		405.38	223137
405.397	32.1569		405.393	134118
405.409	24.7059		405.405	122353
405.422	21.1765		405.417	120
405.434	18.0392		405.43	116471
405.447	12.1569		405.442	94.5098
405.459	7.84314		405.454	76.8627
405.471	9.01961		405.467	57.6471
405.484	11.7647		405.479	57.2549
405.496	13.3333		405.492	53.7255
405.508	14.5098		405.504	42.3529
405.521	21.1765		405.516	35.2941
405.533	24.3137		405.529	38.0392
405.546	29.8039		405.541	32.1569
405.558	24.3137		405.553	26.6667
405.57	12549		405.566	30.1961
405.583	9.80392		405.578	35.6863
405.595	16.8627		405.591	45.4902
405.608	21.5686		405.603	42.3529
405.62	23.5294		405.615	36.4706
405.632	23.1373		405.628	35.6863
405.645	14.5098		405.64	40.7843
405.657	15.6863		405.652	34902
405.669	21.1765		405.665	30.1961
405.682	27.0588		405.677	30.9804
405.694	25098		405.69	29.0196
405.707	24.7059		405.702	30.1961
405.719	24.7059		405.714	20.3922
405.731	25098		405.727	16.4706
405.744	21.5686		405.739	12.9412
405.756	18.4314		405.752	12549
405.768	17.2549		405.764	11.7647
405.781	18.0392		405.776	16.8627
405.793	20.7843		405.789	23.1373
405.806	17.2549		405.801	30.9804
405.818	14902		405.813	34.1176
405.83	19.2157		405.826	27.0588
405.843	22.7451		405.838	25.4902
405.855	16.4706		405.851	30.1961
405.868	9.80392		405.863	26.2745
405.88	18.8235		405.875	25.8824
405.892	21.1765		405.888	27.8431
405.905	16.4706		405.9	34.5098
405.917	13.7255		405.913	41.1765
405.929	13.7255		405.925	36.4706
405.942	7.45098		405.937	22.3529
405.954	9.80392		405.95	20.3922
405.967	13.7255		405.962	27.8431
405.979	15.6863		405.974	41.5686
405.991	18.4314		405.987	50.1961
406.004	26.2745		405.999	40.3922
406.016	24.7059		406.012	32549
406.029	20		406.024	41.1765
406.041	16.0784		406.036	45.4902
406.053	20		406.049	50.5882
406.066	33.7255		406.061	67.0588
406.078	39.2157		406.074	80
406.091	37.2549		406.086	91.7647
406.103	41.1765		406.098	110196
406.115	54.5098		406.111	123922
406.128	78.4314		406.123	131373
406.14	85098		406.136	129.02
406.152	92.1569		406.148	129412
406.165	90.5882		406.16	166667
406.177	88.2353		406.173	230196
406.19	128235		406.185	265098
406.202	192941		406.197	307059
406.214	224706		406.21	363137
406.227	256471		406.222	403922
406.239	318824		406.235	461961
406.252	394118		406.247	578039
406.264	411765		406.259	688235
406.276	360784		406.272	746667
406.289	265098		406.284	791765
406.301	183529		406.297	963922
406.314	145098		406.309	1267.45
406.326	117255		406.321	1488.63
406.338	85098		406.334	1365.1
406.351	54.5098		406.346	918824
406.363	30.9804		406.359	447843
406.375	28.2353		406.371	183137
406.388	24.7059		406.383	89.8039
406.4	21.5686		406.396	64.3137
406.413	18.4314		406.408	53.3333
406.425	18.0392		406.421	42.3529
406.437	24.3137		406.433	47451
406.45	33.7255		406.445	50.9804
406.462	30.5882		406.458	45098
406.475	19.6078		406.47	40.3922
406.487	13.3333		406.482	40.3922
406.499	15.6863		406.495	34.1176
406.512	13.7255		406.507	40.3922
406.524	14.1176		406.52	43.9216
406.537	14.5098		406.532	41.9608
406.549	14902		406.544	36.8627
406.561	12.1569		406.557	32549
406.574	15.6863		406.569	35.6863
406.586	21.9608		406.582	39.6078
406.599	23.1373		406.594	34902
406.611	17.2549		406.606	26.2745
406.623	20		406.619	29.4118
406.636	25.8824		406.631	31.3725
406.648	22.3529		406.644	40
406.661	13.7255		406.656	47.8431
406.673	9.80392		406.668	40.3922
406.685	10.5882		406.681	31.3725
406.698	7.45098		406.693	24.7059
406.71	5.88235		406.706	26.2745
406.723	2.35294		406.718	36.0784
406.735	9.41177		406.73	32.9412
406.747	20		406.743	32.1569
406.76	14902		406.755	38.8235
406.772	8.62745		406.768	36.4706
406.785	16.0784		406.78	34902
406.797	23.1373		406.792	40
406.809	24.3137		406.805	32.9412
406.822	23.9216		406.817	27451
406.834	19.6078		406.83	35.2941
406.847	13.7255		406.842	36.4706
406.859	14.5098		406.854	34.5098
406.871	18.0392		406.867	29.0196
406.884	18.4314		406.879	25098
406.896	19.6078		406.892	31.3725
406.909	27451		406.904	28.2353
406.921	30.1961		406.916	20.7843
406.933	21.1765		406.929	20.3922
406.946	9.80392		406.941	21.9608
406.958	7.05882		406.954	24.7059
406.971	11.7647		406.966	33.7255
406.983	21.1765		406.978	36.4706
406.995	30.9804		406.991	37.2549
407.008	27.0588		407.003	34.5098
407.02	23.5294		407.016	31.3725
407.033	25.4902		407.028	31.3725
407.045	23.1373		407.04	46.6667
407.057	17.2549		407.053	58.0392
407.07	21.1765		407.065	66.2745
407.082	34.5098		407.078	68.2353
407.095	46.6667		407.09	72.1569
407.107	67451		407.102	73.3333
407.119	84.7059		407.115	84.7059
407.132	115294		407.127	120392
407.144	149804		407.14	163137
407.157	178431		407.152	222745
407.169	186667		407.164	301569
407.181	195686		407.177	373725
407.194	210588		407.189	407059
407.206	205.49		407.202	409.02
407.219	195686		407.214	399608
407.231	183137		407.226	403922
407.243	160392		407.239	432157
407.256	152549		407.251	467059
407.268	167059		407.264	489.02
407.281	200		407.276	543137
407.293	235686		407.288	640392
407.305	226667		407.301	804314
407.318	187451		407.313	1073.33
407.33	166275		407.326	1403.53
407.343	141569		407.338	1518.82
407.355	107059		407.351	1190.2
407.367	94902		407.363	672157
407.38	72.9412		407.375	311765
407.392	39.6078		407.388	159608
407.405	24.3137		407.4	99.6078
407.417	17.6471		407.413	63.9216
407.43	18.0392		407.425	52549
407.442	17.6471		407.437	47.8431
407.454	14.5098		407.45	50.9804
407.467	12549		407.462	50.1961
407.479	12.1569		407.475	37.2549
407.492	14.1176		407.487	25098
407.504	17.2549		407.499	23.1373
407.516	17.2549		407.512	27.8431
407.529	12549		407.524	41.5686
407.541	14.5098		407.537	42.3529
407.554	22.7451		407.549	37.6471
407.566	29.0196		407.561	27.8431
407.578	24.3137		407.574	25.4902
407.591	15.6863		407.586	29.8039
407.603	10.9804		407.599	28.6275
407.616	7.05882		407.611	16.8627
407.628	5.88235		407.624	15.6863
407.64	8.23529		407.636	26.2745
407.653	10.9804		407.648	27.8431
407.665	9.01961		407.661	27.8431
407.678	8.62745		407.673	36.0784
407.69	9.41177		407.686	46.6667
407.703	12.9412		407.698	44.3137
407.715	13.7255		407.71	36.0784
407.727	11.7647		407.723	27.0588
407.74	5.09804		407.735	34.1176
407.752	7.45098		407.748	39.2157
407.765	16.4706		407.76	43.5294
407.777	20		407.772	33.3333
407.789	15.6863		407.785	23.5294
407.802	9.41177		407.797	30.9804
407.814	9.01961		407.81	35.2941
407.827	12.9412		407.822	24.3137
407.839	10.5882		407.835	16.0784
407.852	10.1961		407.847	22.7451
407.864	7.84314		407.859	26.6667
407.876	9.01961		407.872	21.1765
407.889	12.9412		407.884	24.3137
407.901	15.2941		407.897	31.3725
407.914	14.5098		407.909	30.5882
407.926	14.5098		407.921	20
407.938	14902		407.934	11.3725
407.951	16.0784		407.946	17.2549
407.963	14.5098		407.959	32.1569
407.976	10.5882		407.971	39.6078
407.988	6.27451		407.984	45098
408.001	4.31373		407.996	50.5882
408.013	7.84314		408.008	40.7843
408.025	18.0392		408.021	31.3725
408.038	29.8039		408.033	33.7255
408.05	32.9412		408.046	37.6471
408.063	26.2745		408.058	47.0588
408.075	25098		408.07	57.6471
408.087	27451		408.083	67451
408.1	43.5294		408.095	71.7647
408.112	71.3726		408.108	95.6863
408.125	108627		408.12	165098
408.137	152549		408.133	260392
408.15	183922		408.145	309804
408.162	187059		408.157	306275
408.174	158039		408.17	281961
408.187	149412		408.182	271373
408.199	149412		408.195	285.49
408.212	141569		408.207	261569
408.224	151373		408.219	254118
408.236	182745		408.232	294.51
408.249	175294		408.244	335686
408.261	160784		408.257	365098
408.274	150196		408.269	358039
408.286	142745		408.282	347843
408.299	151373		408.294	353333
408.311	158039		408.306	387451
408.323	124706		408.319	420392
408.336	88.6274		408.331	434.51
408.348	70.1961		408.344	375294
408.361	47.0588		408.356	254902
408.373	36.4706		408.369	162745
408.386	32549		408.381	94902
408.398	24.7059		408.393	54.1176
408.41	12.9412		408.406	43.9216
408.423	10.1961		408.418	38.8235
408.435	15.6863		408.431	34902
408.448	16.4706		408.443	35.6863
408.46	15.2941		408.456	34.5098
408.473	14.1176		408.468	25.4902
408.485	12.1569		408.48	21.9608
408.497	9.01961		408.493	20.3922
408.51	8.62745		408.505	14.5098
408.522	11.7647		408.518	16.4706
408.535	14902		408.53	23.9216
408.547	12549		408.542	24.3137
408.559	12549		408.555	17.6471
408.572	15.6863		408.567	14.1176
408.584	19.2157		408.58	21.5686
408.597	20.7843		408.592	29.4118
408.609	23.5294		408.605	32.1569
408.622	18.4314		408.617	30.1961
408.634	9.01961		408.629	27.0588
408.646	3.13725		408.642	25.8824
408.659	5.88235		408.654	22.3529
408.671	14.5098		408.667	25098
408.684	24.7059		408.679	24.3137
408.696	22.3529		408.692	19.2157
408.709	16.0784		408.704	13.3333
408.721	9.80392		408.716	9.01961
408.733	10.5882		408.729	16.4706
408.746	9.01961		408.741	25098
408.758	9.41177		408.754	23.1373
408.771	10.9804		408.766	19.2157
408.783	14.1176		408.779	23.1373
408.796	17.6471		408.791	29.8039
408.808	13.7255		408.803	33.7255
408.82	5.09804		408.816	32.9412
408.833	1.96078		408.828	29.0196
408.845	3.92157		408.841	26.2745
408.858	11.3725		408.853	23.5294
408.87	12.1569		408.866	23.9216
408.883	16.0784		408.878	22.3529
408.895	20.3922		408.89	25098
408.907	14902		408.903	31.3725
408.92	7.84314		408.915	33.7255
408.932	9.41177		408.928	29.8039
408.945	12.1569		408.94	28.2353
408.957	15.6863		408.953	35.2941
408.97	27.0588		408.965	34.5098
408.982	32.1569		408.977	34902
408.994	30.1961		408.99	34.1176
409.007	26.6667		409.002	31.7647
409.019	25098		409.015	34.5098
409.032	24.3137		409.027	39.6078
409.044	22.3529		409.04	55.6863
409.057	23.9216		409.052	67451
409.069	31.3725		409.065	59.2157
409.082	43.5294		409.077	51.3726
409.094	56.8627		409.089	59.6078
409.106	58.8235		409.102	72.1569
409.119	62.3529		409.114	99.6078
409.131	74.5098		409.127	129.02
409.144	92.9412		409.139	158431
409.156	128627		409.152	179608
409.169	155686		409.164	169804
409.181	149804		409.176	183922
409.193	127059		409.189	203529
409.206	118431		409.201	221569
409.218	109.02		409.214	281569
409.231	111765		409.226	336471
409.243	123922		409.239	336078
409.256	110588		409.251	301569
409.268	93.7255		409.263	282353
409.28	96.8627		409.276	285.49
409.293	100784		409.288	295294
409.305	100784		409.301	326275
409.318	91.3726		409.313	363137
409.33	81.1765		409.326	334118
409.343	78.0392		409.338	276471
409.355	68.6274		409.351	221176
409.368	65.4902		409.363	161176
409.38	48.6275		409.375	102353
409.392	30.1961		409.388	65.8824
409.405	18.8235		409.4	46.2745
409.417	15.2941		409.413	34902
409.43	23.9216		409.425	20.3922
409.442	26.6667		409.438	15.2941
409.455	18.0392		409.45	13.7255
409.467	12.1569		409.462	15.6863
409.479	12.9412		409.475	18.8235
409.492	14.1176		409.487	25098
409.504	16.0784		409.5	30.5882
409.517	16.0784		409.512	30.1961
409.529	15.6863		409.525	32549
409.542	17.2549		409.537	28.2353
409.554	21.9608		409.55	18.0392
409.567	16.4706		409.562	17.6471
409.579	6.66667		409.574	25098
409.591	7.84314		409.587	22.7451
409.604	12549		409.599	14902
409.616	12549		409.612	18.8235
409.629	7.45098		409.624	21.5686
409.641	2.35294		409.637	23.1373
409.654	1.96078		409.649	28.6275
409.666	5.09804		409.662	29.8039
409.679	9.01961		409.674	24.7059
409.691	11.7647		409.686	16.4706
409.703	12549		409.699	14.5098
409.716	10.5882		409.711	12.9412
409.728	6.66667		409.724	10.1961
409.741	3.92157		409.736	10.1961
409.753	2.7451		409.749	14.5098
409.766	5.4902		409.761	18.8235
409.778	11.7647		409.774	34.5098
409.791	16.0784		409.786	40.3922
409.803	12549		409.798	32549
409.815	10.9804		409.811	20.3922
409.828	12549		409.823	20
409.84	13.3333		409.836	17.2549
409.853	13.7255		409.848	12.9412
409.865	12.9412		409.861	12.9412
409.878	11.7647		409.873	21.9608
409.89	14902		409.886	21.9608
409.903	17.6471		409.898	19.2157
409.915	12549		409.91	19.6078
409.927	7.45098		409.923	28.6275
409.94	9.01961		409.935	34902
409.952	14.1176		409.948	41.1765
409.965	14902		409.96	46.2745
409.977	14.1176		409.973	40
409.99	8.62745		409.985	32549
410.002	1.56863		409.998	32549
410.015	2.35294		410.01	34902
410.027	8.23529		410.022	42.3529
410.039	19.2157		410.035	60.3922
410.052	36.4706		410.047	75.6863
410.064	51.7647		410.06	82.3529
410.077	52.9412		410.072	91.3726
410.089	49.0196		410.085	100784
410.102	58.4314		410.097	102353
410.114	96.0784		410.11	107059
410.127	147843		410.122	203529
410.139	230588		410.134	400392
410.152	312157		410.147	594118
410.164	305.49		410.159	599216
410.176	221569		410.172	463922
410.189	151373		410.184	326667
410.201	99.6078		410.197	258824
410.214	78.4314		410.209	252941
410.226	89.4118		410.222	293333
410.239	101569		410.234	377647
410.251	107843		410.247	546667
410.264	131765		410.259	757255
410.276	183922		410.271	918039
410.288	223137		410.284	937255
410.301	208627		410.296	810196
410.313	160784		410.309	589.02
410.326	115686		410.321	405.49
410.338	102745		410.334	323137
410.351	104706		410.346	282353
410.363	80.3922		410.359	221569
410.376	51.7647		410.371	170588
410.388	37.6471		410.384	124706
410.401	25.4902		410.396	83.5294
410.413	23.5294		410.408	58.0392
410.425	21.5686		410.421	39.2157
410.438	10.5882		410.433	28.6275
410.45	7.84314		410.446	31.3725
410.463	9.80392		410.458	37.2549
410.475	9.01961		410.471	33.7255
410.488	10.9804		410.483	30.1961
410.5	10.5882		410.496	25098
410.513	8.62745		410.508	19.6078
410.525	8.62745		410.521	19.2157
410.538	14.5098		410.533	21.1765
410.55	20.3922		410.545	23.9216
410.562	20		410.558	30.5882
410.575	14.1176		410.57	35.2941
410.587	10.1961		410.583	28.6275
410.6	5.88235		410.595	20.3922
410.612	8.62745		410.608	14902
410.625	14.1176		410.62	23.5294
410.637	14.5098		410.633	31.3725
410.65	11.7647		410.645	21.5686
410.662	13.3333		410.658	12549
410.675	12549		410.67	16.4706
410.687	16.8627		410.682	17.6471
410.699	11.3725		410.695	20.3922
410.712	2.7451		410.707	20.7843
410.724	1.56863		410.72	30.5882
410.737	4.31373		410.732	32.9412
410.749	5.09804		410.745	25.4902
410.762	7.45098		410.757	20
410.774	10.1961		410.77	29.0196
410.787	9.01961		410.782	36.4706
410.799	5.4902		410.795	23.5294
410.812	4.31373		410.807	11.7647
410.824	3.52941		410.819	14902
410.837	8.62745		410.832	14.1176
410.849	17.2549		410.844	11.3725
410.861	15.2941		410.857	14.5098
410.874	12549		410.869	22.3529
410.886	19.6078		410.882	25.4902
410.899	19.2157		410.894	25098
410.911	14.5098		410.907	18.4314
410.924	15.2941		410.919	16.4706
410.936	11.7647		410.932	20
410.949	5.88235		410.944	24.7059
410.961	3.92157		410.957	28.6275
410.974	6.66667		410.969	30.5882
410.986	10.9804		410.981	27.8431
410.999	14.1176		410.994	30.1961
411.011	19.2157		411.006	42.3529
411.023	20.3922		411.019	46.2745
411.036	18.8235		411.031	48.2353
411.048	16.8627		411.044	64.3137
411.061	18.4314		411.056	75.6863
411.073	32549		411.069	69.8039
411.086	34.1176		411.081	65098
411.098	29.0196		411.094	81.5686
411.111	40.3922		411.106	94902
411.123	59.2157		411.119	107451
411.136	76.0784		411.131	151765
411.148	96.0784		411.144	205882
411.161	121176		411.156	233333
411.173	142745		411.168	227451
411.186	143137		411.181	252549
411.198	129412		411.193	282353
411.21	116078		411.206	289.02
411.223	120784		411.218	285098
411.235	180		411.231	296078
411.248	249412		411.243	359608
411.26	271765		411.256	460
411.273	226667		411.268	516078
411.285	187059		411.281	494.51
411.298	169804		411.293	425882
411.31	124314		411.306	343137
411.323	83.5294		411.318	269804
411.335	69.4118		411.331	190588
411.348	61.1765		411.343	148235
411.36	42.7451		411.355	114.51
411.373	29.8039		411.368	86.2745
411.385	22.3529		411.38	75.6863
411.397	18.0392		411.393	69.8039
411.41	13.7255		411.405	47451
411.422	12.1569		411.418	36.0784
411.435	13.3333		411.43	37.6471
411.447	11.7647		411.443	36.4706
411.46	10.1961		411.455	27.8431
411.472	12.9412		411.468	18.0392
411.485	14902		411.48	21.1765
411.497	13.7255		411.493	25.4902
411.51	15.6863		411.505	33.7255
411.522	21.1765		411.518	33.7255
411.535	18.0392		411.53	27.8431
411.547	14.1176		411.542	23.5294
411.56	14.1176		411.555	24.3137
411.572	8.62745		411.567	17.6471
411.584	5.4902		411.58	17.2549
411.597	9.01961		411.592	19.2157
411.609	10.5882		411.605	20.7843
411.622	8.62745		411.617	23.1373
411.634	11.3725		411.63	20.3922
411.647	12549		411.642	18.4314
411.659	10.1961		411.655	23.9216
411.672	9.41177		411.667	27.0588
411.684	7.05882		411.68	25.8824
411.697	7.45098		411.692	25.8824
411.709	10.9804		411.705	33.3333
411.722	12.9412		411.717	38.8235
411.734	10.5882		411.73	34902
411.747	6.66667		411.742	25.8824
411.759	9.41177		411.755	19.2157
411.772	13.3333		411.767	21.9608
411.784	13.7255		411.779	21.9608
411.797	9.80392		411.792	18.8235
411.809	13.7255		411.804	21.1765
411.822	20		411.817	22.3529
411.834	18.4314		411.829	30.9804
411.846	19.2157		411.842	32.9412
411.859	21.1765		411.854	36.4706
411.871	17.2549		411.867	32.1569
411.884	13.3333		411.879	21.1765
411.896	12.1569		411.892	23.5294
411.909	16.0784		411.904	33.7255
411.921	18.4314		411.917	36.4706
411.934	22.3529		411.929	32.9412
411.946	20		411.942	26.2745
411.959	12549		411.954	27.8431
411.971	11.7647		411.967	29.4118
411.984	16.4706		411.979	34.1176
411.996	20		411.992	43.5294
412.009	22.7451		412.004	48.6275
412.021	24.7059		412.017	49.8039
412.034	16.0784		412.029	62.7451
412.046	12.1569		412.041	76.8627
412.059	20		412.054	84.7059
412.071	42.3529		412.066	101569
412.084	62.3529		412.079	112157
412.096	73.7255		412.091	146667
412.108	84.3137		412.104	174.51
412.121	90.9804		412.116	219608
412.133	102745		412.129	232157
412.146	113333		412.141	212941
412.158	107451		412.154	196078
412.171	101176		412.166	197647
412.183	115686		412.179	242745
412.196	130588		412.191	306667
412.208	149804		412.204	334902
412.221	170.98		412.216	343529
412.233	199608		412.229	360
412.246	208627		412.241	463529
412.258	207059		412.254	874902
412.271	288627		412.266	2246.27
412.283	452549		412.279	4914.9
412.296	530.98		412.291	7420
412.308	440392		412.304	7687.06
412.321	307843		412.316	5703.92
412.333	215294		412.329	3278.82
412.346	130.98		412.341	1606.27
412.358	60.3922		412.353	769804
412.371	30.5882		412.366	437647
412.383	27451		412.378	330588
412.396	33.3333		412.391	315686
412.408	27.8431		412.403	267843
412.421	18.4314		412.416	201961
412.433	25.8824		412.428	153333
412.445	26.2745		412.441	122353
412.458	17.2549		412.453	85.8824
412.47	9.41177		412.466	63.5294
412.483	5.88235		412.478	56.4706
412.495	7.45098		412.491	43.1373
412.508	12549		412.503	29.0196
412.52	16.8627		412.516	36.4706
412.533	16.0784		412.528	56.4706
412.545	9.41177		412.541	59.2157
412.558	4.31373		412.553	43.1373
412.57	7.45098		412.566	32549
412.583	8.62745		412.578	27451
412.595	5.4902		412.591	25.4902
412.608	12.1569		412.603	30.5882
412.62	19.2157		412.616	37.6471
412.633	21.9608		412.628	32.9412
412.645	18.0392		412.641	20
412.658	12.9412		412.653	20.3922
412.67	7.05882		412.666	28.6275
412.683	9.41177		412.678	34.1176
412.695	11.7647		412.691	38.8235
412.708	16.4706		412.703	30.5882
412.72	14.5098		412.716	20.7843
412.733	12.1569		412.728	22.3529
412.745	12.9412		412.741	27.0588
412.758	15.2941		412.753	34.5098
412.77	10.5882		412.766	35.2941
412.783	7.45098		412.778	34.5098
412.795	11.3725		412.791	47.8431
412.808	13.7255		412.803	54.1176
412.82	12549		412.816	35.2941
412.833	15.2941		412.828	16.8627
412.845	19.6078		412.84	14.5098
412.858	18.4314		412.853	22.3529
412.87	16.8627		412.865	22.3529
412.883	12.1569		412.878	27451
412.895	6.27451		412.89	40
412.908	9.01961		412.903	39.6078
412.92	16.8627		412.915	30.5882
412.933	23.9216		412.928	25.4902
412.945	21.1765		412.94	26.2745
412.958	13.7255		412.953	26.6667
412.97	13.3333		412.965	21.1765
412.983	29.4118		412.978	23.5294
412.995	38.8235		412.99	34.5098
413.007	30.1961		413.003	43.9216
413.02	14.5098		413.015	49.4118
413.032	16.0784		413.028	56.0784
413.045	18.8235		413.04	77.2549
413.057	19.2157		413.053	78.0392
413.07	21.1765		413.065	87.8431
413.082	30.1961		413.078	92.9412
413.095	41.9608		413.09	90.1961
413.107	46.6667		413.103	86.6667
413.12	49.0196		413.115	89.4118
413.132	55.2941		413.128	98.0392
413.145	63.1373		413.14	109.02
413.157	71.3726		413.153	145.49
413.17	76.0784		413.165	167451
413.182	81.9608		413.178	174.51
413.195	83.9216		413.19	214.51
413.207	89.0196		413.203	269804
413.22	106275		413.215	298431
413.232	107451		413.228	299216
413.245	134902		413.24	360392
413.257	185882		413.253	449412
413.27	220392		413.265	718824
413.282	240392		413.278	1307.06
413.295	259216		413.29	1936.86
413.307	221569		413.303	2016.86
413.32	161176		413.315	1551.76
413.332	115294		413.328	949804
413.345	74902		413.34	505882
413.357	38.0392		413.353	252157
413.37	30.5882		413.365	123529
413.382	31.3725		413.378	80.3922
413.395	24.7059		413.39	69.0196
413.407	21.5686		413.403	60
413.42	21.5686		413.415	44.3137
413.432	17.6471		413.428	32.9412
413.445	9.41177		413.44	32.1569
413.457	7.84314		413.453	35.6863
413.47	7.45098		413.465	32.1569
413.482	4.31373		413.478	20
413.495	2.35294		413.49	22.3529
413.507	7.45098		413.503	30.9804
413.52	14902		413.515	31.7647
413.532	18.4314		413.528	27451
413.545	23.9216		413.54	34.5098
413.557	22.7451		413.553	43.5294
413.57	15.6863		413.565	41.1765
413.582	11.7647		413.578	33.3333
413.595	11.3725		413.59	32.1569
413.607	12.1569		413.603	29.8039
413.62	20		413.615	24.7059
413.632	21.1765		413.628	20
413.645	15.2941		413.64	22.3529
413.657	17.2549		413.653	30.5882
413.67	15.6863		413.665	26.2745
413.682	15.6863		413.678	13.3333
413.695	17.6471		413.69	18.8235
413.707	21.5686		413.703	30.9804
413.72	20.3922		413.715	32.9412
413.732	16.0784		413.728	26.2745
413.745	15.6863		413.74	27.0588
413.757	19.6078		413.753	28.6275
413.77	14.1176		413.765	32549
413.782	5.09804		413.778	37.6471
413.795	2.35294		413.79	28.2353
413.807	5.4902		413.803	14.1176
413.82	7.84314		413.815	16.4706
413.832	14.1176		413.828	20.3922
413.845	13.7255		413.84	24.3137
413.857	8.23529		413.853	21.9608
413.87	10.1961		413.865	18.0392
413.882	20.7843		413.878	16.0784
413.895	27.8431		413.89	22.7451
413.908	23.9216		413.903	29.0196
413.92	19.6078		413.915	32.9412
413.933	18.8235		413.928	29.4118
413.945	15.2941		413.94	28.6275
413.958	9.80392		413.953	38.8235
413.97	12.1569		413.965	38.8235
413.983	14.5098		413.978	33.7255
413.995	18.4314		413.99	46.6667
414.008	19.6078		414.003	59.6078
414.02	16.4706		414.015	49.4118
414.033	17.6471		414.028	37.6471
414.045	20		414.04	39.6078
414.058	20.7843		414.053	32549
414.07	26.6667		414.065	45098
414.083	32549		414.078	70.9804
414.095	36.0784		414.09	94.5098
414.108	38.4314		414.103	114902
414.12	39.6078		414.116	137255
414.133	41.9608		414.128	133725
414.145	45.4902		414.141	147451
414.158	56.4706		414.153	171373
414.17	76.4706		414.166	185882
414.183	115294		414.178	211373
414.195	170196		414.191	268235
414.208	240784		414.203	334902
414.22	268627		414.216	392157
414.233	236471		414.228	422745
414.245	210196		414.241	459608
414.258	230588		414.253	512549
414.27	244314		414.266	577647
414.283	249804		414.278	719608
414.295	232549		414.291	949804
414.308	178431		414.303	1083.92
414.32	116471		414.316	953726
414.333	76.8627		414.328	675686
414.345	58.0392		414.341	421961
414.358	44.7059		414.353	258824
414.37	35.6863		414.366	167843
414.383	31.7647		414.378	120784
414.395	31.7647		414.391	89.4118
414.408	36.0784		414.403	67.0588
414.42	33.3333		414.416	57.2549
414.433	19.6078		414.428	45098
414.445	7.45098		414.441	35.6863
414.458	10.1961		414.453	27.0588
414.471	9.41177		414.466	35.2941
414.483	13.7255		414.478	47.0588
414.496	18.0392		414.491	58.0392
414.508	20.3922		414.503	62.3529
414.521	19.2157		414.516	53.7255
414.533	13.3333		414.528	47.0588
414.546	9.80392		414.541	33.7255
414.558	14902		414.553	23.1373
414.571	17.6471		414.566	24.3137
414.583	15.2941		414.579	29.8039
414.596	14.1176		414.591	37.6471
414.608	15.2941		414.604	40
414.621	10.1961		414.616	40.7843
414.633	8.23529		414.629	28.2353
414.646	9.41177		414.641	14902
414.658	8.23529		414.654	17.2549
414.671	5.88235		414.666	29.8039
414.683	8.23529		414.679	35.6863
414.696	13.7255		414.691	31.3725
414.708	12.1569		414.704	18.4314
414.721	9.80392		414.716	14.1176
414.733	7.84314		414.729	19.6078
414.746	14902		414.741	30.5882
414.758	21.5686		414.754	40.3922
414.771	21.1765		414.766	47.0588
414.783	11.7647		414.779	41.5686
414.796	9.01961		414.791	33.3333
414.808	8.23529		414.804	37.6471
414.821	12.9412		414.816	38.8235
414.834	14.5098		414.829	24.7059
414.846	13.3333		414.841	17.6471
414.859	12.9412		414.854	21.9608
414.871	13.7255		414.866	25.4902
414.884	12.1569		414.879	30.1961
414.896	13.7255		414.891	38.8235
414.909	14.5098		414.904	53.3333
414.921	16.0784		414.917	73.7255
414.934	18.8235		414.929	102745
414.946	21.9608		414.942	132941
414.959	22.7451		414.954	129.02
414.971	26.2745		414.967	88.6274
414.984	17.6471		414.979	51.7647
414.996	7.05882		414.992	38.4314
415.009	8.62745		415.004	33.7255
415.021	15.2941		415.017	41.1765
415.034	18.8235		415.029	52549
415.046	25.8824		415.042	52.1569
415.059	30.1961		415.054	58.8235
415.071	27.8431		415.067	67.8431
415.084	29.0196		415.079	71.3726
415.096	41.5686		415.092	74.5098
415.109	53.3333		415.104	79.2157
415.122	53.7255		415.117	83.1373
415.134	58.4314		415.129	108235
415.147	78.0392		415.142	142745
415.159	90.9804		415.154	166667
415.172	98.0392		415.167	193725
415.184	108235		415.18	249804
415.197	149804		415.192	314902
415.209	199608		415.205	371373
415.222	207059		415.217	396471
415.234	197647		415.23	400392
415.247	214902		415.242	439608
415.259	250588		415.255	575294
415.272	267451		415.267	725882
415.284	255294		415.28	784706
415.297	196078		415.292	750588
415.309	139608		415.305	671765
415.322	102353		415.317	538431
415.334	75.6863		415.33	361569
415.347	42.3529		415.342	207843
415.36	24.3137		415.355	123137
415.372	18.4314		415.367	101961
415.385	15.6863		415.38	82.7451
415.397	17.2549		415.392	75.6863
415.41	21.1765		415.405	63.1373
415.422	14.1176		415.418	49.8039
415.435	7.84314		415.43	43.5294
415.447	5.88235		415.443	33.7255
415.46	7.84314		415.455	18.8235
415.472	12.1569		415.468	11.7647
415.485	9.01961		415.48	11.7647
415.497	5.09804		415.493	11.3725
415.51	6.27451		415.505	25098
415.522	4.70588		415.518	35.6863
415.535	3.92157		415.53	31.7647
415.548	9.41177		415.543	25098
415.56	14902		415.555	26.2745
415.573	12.1569		415.568	26.2745
415.585	9.41177		415.58	20.3922
415.598	12.1569		415.593	22.3529
415.61	16.4706		415.606	33.3333
415.623	13.3333		415.618	38.0392
415.635	12.1569		415.631	36.0784
415.648	9.01961		415.643	30.9804
415.66	8.23529		415.656	16.8627
415.673	8.23529		415.668	11.3725
415.685	7.84314		415.681	11.3725
415.698	9.41177		415.693	16.0784
415.71	15.2941		415.706	20.7843
415.723	22.7451		415.718	16.4706
415.736	19.6078		415.731	15.2941
415.748	12.9412		415.743	25098
415.761	9.01961		415.756	47.8431
415.773	8.23529		415.768	63.9216
415.786	12549		415.781	59.6078
415.798	15.6863		415.794	44.3137
415.811	11.3725		415.806	37.2549
415.823	19.2157		415.819	33.7255
415.836	30.5882		415.831	23.9216
415.848	30.1961		415.844	14902
415.861	27451		415.856	23.9216
415.873	27.0588		415.869	45098
415.886	21.1765		415.881	46.6667
415.898	17.2549		415.894	32549
415.911	16.8627		415.906	27.8431
415.924	12549		415.919	29.8039
415.936	8.23529		415.931	36.4706
415.949	11.7647		415.944	51.3726
415.961	22.7451		415.957	57.2549
415.974	21.9608		415.969	44.3137
415.986	12.1569		415.982	27451
415.999	8.62745		415.994	26.6667
416.011	10.1961		416.007	38.0392
416.024	12.1569		416.019	37.2549
416.036	14.1176		416.032	34.1176
416.049	23.5294		416.044	37.6471
416.061	26.2745		416.057	41.5686
416.074	26.2745		416.069	47.0588
416.087	31.3725		416.082	57.2549
416.099	35.6863		416.094	67451
416.112	40		416.107	88.2353
416.124	49.8039		416.12	112941
416.137	60.7843		416.132	126275
416.149	78.0392		416.145	128235
416.162	90.5882		416.157	141961
416.174	101176		416.17	164314
416.187	118824		416.182	188235
416.199	207059		416.195	237255
416.212	448235		416.207	307059
416.224	857255		416.22	398039
416.237	1287.45		416.232	548627
416.25	1453.33		416.245	761961
416.262	1320.78		416.257	959216
416.275	1128.63		416.27	1083.53
416.287	906667		416.283	1119.22
416.3	654118		416.295	1021.96
416.312	419608		416.308	819608
416.325	235294		416.32	598039
416.337	124314		416.333	378039
416.35	83.1373		416.345	200392
416.362	87.0588		416.358	109.02
416.375	83.1373		416.37	93.7255
416.388	65.4902		416.383	76.4706
416.4	47451		416.395	49.8039
416.413	43.5294		416.408	40.7843
416.425	36.4706		416.421	37.2549
416.438	23.9216		416.433	27.8431
416.45	13.7255		416.446	21.5686
416.463	10.5882		416.458	26.2745
416.475	11.3725		416.471	29.0196
416.488	15.6863		416.483	22.3529
416.5	21.5686		416.496	14.1176
416.513	25.4902		416.508	13.7255
416.526	19.6078		416.521	18.0392
416.538	18.0392		416.533	18.4314
416.551	14.1176		416.546	27.0588
416.563	9.80392		416.559	34.1176
416.576	5.09804		416.571	34.1176
416.588	6.27451		416.584	34902
416.601	13.7255		416.596	33.3333
416.613	21.5686		416.609	24.7059
416.626	21.1765		416.621	17.6471
416.638	19.2157		416.634	12.9412
416.651	17.6471		416.646	12.9412
416.664	14.5098		416.659	18.4314
416.676	13.3333		416.671	32.1569
416.689	13.3333		416.684	43.1373
416.701	22.3529		416.697	40.3922
416.714	33.7255		416.709	35.2941
416.726	37.2549		416.722	30.5882
416.739	29.8039		416.734	34.1176
416.751	18.8235		416.747	32.1569
416.764	14.5098		416.759	22.3529
416.777	18.0392		416.772	16.8627
416.789	21.5686		416.784	18.4314
416.802	22.3529		416.797	20.3922
416.814	23.9216		416.81	15.2941
416.827	25.4902		416.822	9.80392
416.839	23.5294		416.835	14.5098
416.852	26.2745		416.847	25.8824
416.864	25098		416.86	25.4902
416.877	16.0784		416.872	15.6863
416.889	6.66667		416.885	9.80392
416.902	10.9804		416.897	20.3922
416.915	16.0784		416.91	45.8824
416.927	20		416.922	58.0392
416.94	22.7451		416.935	43.5294
416.952	16.4706		416.948	30.1961
416.965	8.62745		416.96	40.7843
416.977	11.3725		416.973	60.3922
416.99	18.4314		416.985	60
417.002	27451		416.998	54902
417.015	33.7255		417.01	59.2157
417.028	32.1569		417.023	58.8235
417.04	24.3137		417.035	56.0784
417.053	22.7451		417.048	58.4314
417.065	20		417.061	60.7843
417.078	28.2353		417.073	56.0784
417.09	27451		417.086	46.6667
417.103	25098		417.098	44.3137
417.115	35.2941		417.111	61.5686
417.128	38.8235		417.123	77.6471
417.141	45.8824		417.136	112549
417.153	68.2353		417.148	157647
417.166	99.2157		417.161	205.49
417.178	120784		417.174	260
417.191	155686		417.186	293725
417.203	185.49		417.199	290196
417.216	244314		417.211	303922
417.228	461176		417.224	374118
417.241	709804		417.236	493333
417.254	774.51		417.249	600
417.266	685.49		417.261	639216
417.279	602745		417.274	745.49
417.291	503922		417.287	918039
417.304	357647		417.299	1048.24
417.316	226667		417.312	1047.84
417.329	151373		417.324	861569
417.341	110588		417.337	560
417.354	80.7843		417.349	298824
417.367	46.2745		417.362	152941
417.379	32.9412		417.374	92.1569
417.392	24.3137		417.387	66.2745
417.404	18.8235		417.4	62.3529
417.417	11.3725		417.412	57.2549
417.429	14.1176		417.425	58.0392
417.442	16.0784		417.437	51.3726
417.454	14.1176		417.45	50.1961
417.467	10.5882		417.462	49.8039
417.48	12.1569		417.475	44.7059
417.492	16.4706		417.488	36.0784
417.505	15.2941		417.5	37.6471
417.517	9.41177		417.513	27.0588
417.53	8.62745		417.525	23.9216
417.542	17.6471		417.538	31.3725
417.555	22.3529		417.55	35.2941
417.568	19.2157		417.563	29.0196
417.58	18.0392		417.575	18.4314
417.593	21.5686		417.588	13.7255
417.605	26.2745		417.601	16.8627
417.618	23.5294		417.613	17.6471
417.63	20.3922		417.626	17.6471
417.643	18.0392		417.638	18.4314
417.655	11.7647		417.651	26.6667
417.668	7.84314		417.663	26.6667
417.681	8.23529		417.676	23.9216
417.693	10.9804		417.688	21.5686
417.706	13.7255		417.701	19.2157
417.718	18.4314		417.714	23.9216
417.731	14902		417.726	34.1176
417.743	12549		417.739	28.6275
417.756	16.4706		417.751	12.9412
417.769	16.8627		417.764	8.23529
417.781	10.5882		417.776	15.6863
417.794	8.62745		417.789	31.7647
417.806	10.5882		417.802	37.2549
417.819	10.9804		417.814	38.8235
417.831	20.3922		417.827	38.4314
417.844	28.2353		417.839	35.6863
417.857	22.7451		417.852	25.8824
417.869	18.0392		417.864	21.9608
417.882	19.2157		417.877	27451
417.894	19.2157		417.89	40.3922
417.907	19.2157		417.902	45.8824
417.919	27.8431		417.915	41.5686
417.932	31.3725		417.927	33.7255
417.944	23.5294		417.94	29.4118
417.957	20.3922		417.952	27.0588
417.97	18.8235		417.965	25.4902
417.982	12.1569		417.978	38.0392
417.995	15.2941		417.99	48.6275
418.007	23.5294		418.003	54902
418.02	26.2745		418.015	64.3137
418.032	23.5294		418.028	51.3726
418.045	21.5686		418.04	43.9216
418.058	31.7647		418.053	54902
418.07	39.2157		418.065	63.1373
418.083	34.1176		418.078	53.7255
418.095	30.1961		418.091	47.8431
418.108	30.5882		418.103	66.6667
418.12	32549		418.116	87.8431
418.133	47.8431		418.128	95.2941
418.146	66.2745		418.141	116078
418.158	80.3922		418.153	155294
418.171	102353		418.166	184314
418.183	138824		418.179	206275
418.196	182353		418.191	218824
418.208	276078		418.204	236471
418.221	513726		418.216	306275
418.234	904706		418.229	465098
418.246	1313.33		418.241	636471
418.259	1427.45		418.254	797647
418.271	1193.33		418.267	886275
418.284	845098		418.279	840
418.296	546275		418.292	752941
418.309	336078		418.304	703137
418.322	209412		418.317	643137
418.334	154.51		418.329	484706
418.347	105882		418.342	287059
418.359	69.4118		418.355	155686
418.372	57.6471		418.367	97.6471
418.384	60		418.38	76.4706
418.397	54.1176		418.392	59.6078
418.41	38.0392		418.405	44.3137
418.422	26.2745		418.418	33.3333
418.435	23.9216		418.43	32549
418.447	18.8235		418.443	32549
418.46	14.1176		418.455	36.0784
418.472	10.1961		418.468	39.2157
418.485	10.1961		418.48	29.8039
418.498	16.8627		418.493	22.7451
418.51	18.0392		418.506	29.4118
418.523	11.3725		418.518	32.9412
418.535	12549		418.531	29.8039
418.548	18.4314		418.543	23.1373
418.561	20.7843		418.556	24.7059
418.573	18.8235		418.568	38.0392
418.586	19.2157		418.581	45.8824
418.598	16.8627		418.594	38.4314
418.611	16.8627		418.606	22.7451
418.623	20.3922		418.619	24.3137
418.636	18.8235		418.631	27451
418.649	17.2549		418.644	23.5294
418.661	15.2941		418.656	21.9608
418.674	11.7647		418.669	17.6471
418.686	12549		418.682	22.3529
418.699	14.5098		418.694	28.2353
418.711	16.0784		418.707	23.5294
418.724	13.3333		418.719	18.4314
418.737	24.7059		418.732	18.0392
418.749	34.1176		418.745	17.6471
418.762	22.7451		418.757	18.4314
418.774	9.80392		418.77	22.3529
418.787	8.23529		418.782	22.3529
418.8	15.6863		418.795	18.8235
418.812	22.7451		418.807	19.2157
418.825	22.3529		418.82	16.4706
418.837	21.5686		418.833	18.0392
418.85	17.6471		418.845	25098
418.862	9.01961		418.858	33.7255
418.875	9.80392		418.87	32549
418.888	16.4706		418.883	27.8431
418.9	24.3137		418.895	27.0588
418.913	24.3137		418.908	37.6471
418.925	15.2941		418.921	44.3137
418.938	15.2941		418.933	36.0784
418.95	20		418.946	29.4118
418.963	20.7843		418.958	33.7255
418.976	24.7059		418.971	45.4902
418.988	27.0588		418.984	50.9804
419.001	21.5686		418.996	37.6471
419.013	25098		419.009	29.0196
419.026	43.1373		419.021	41.5686
419.039	45098		419.034	51.3726
419.051	36.8627		419.046	46.2745
419.064	41.9608		419.059	55.2941
419.076	42.3529		419.072	76.4706
419.089	36.0784		419.084	74.1176
419.102	38.0392		419.097	65.4902
419.114	37.2549		419.109	73.7255
419.127	38.4314		419.122	78.8235
419.139	63.9216		419.135	84.7059
419.152	94902		419.147	115686
419.164	119608		419.16	178824
419.177	129.02		419.172	207059
419.19	136863		419.185	187451
419.202	157255		419.197	168627
419.215	201569		419.21	194902
419.227	252549		419.223	240392
419.24	357255		419.235	296078
419.253	472157		419.248	389.02
419.265	471373		419.26	489804
419.278	395294		419.273	569412
419.29	330.98		419.286	615686
419.303	259608		419.298	718824
419.315	216863		419.311	947451
419.328	192157		419.323	1182.35
419.341	163922		419.336	1119.22
419.353	122353		419.349	776078
419.366	85098		419.361	430196
419.378	60		419.374	233333
419.391	38.8235		419.386	124314
419.404	25098		419.399	68.2353
419.416	27.0588		419.411	43.5294
419.429	22.3529		419.424	45098
419.441	10.1961		419.437	50.9804
419.454	7.45098		419.449	41.1765
419.467	12.9412		419.462	30.5882
419.479	19.2157		419.474	20.7843
419.492	21.1765		419.487	19.2157
419.504	17.2549		419.5	34.1176
419.517	14902		419.512	41.5686
419.53	17.2549		419.525	31.7647
419.542	17.2549		419.537	25.4902
419.555	17.2549		419.55	26.6667
419.567	23.1373		419.563	19.6078
419.58	21.1765		419.575	10.9804
419.592	13.3333		419.588	16.0784
419.605	9.80392		419.6	27.8431
419.618	11.7647		419.613	36.0784
419.63	18.0392		419.626	34.1176
419.643	27.0588		419.638	26.2745
419.655	21.9608		419.651	20.7843
419.668	10.1961		419.663	21.5686
419.681	5.4902		419.676	23.5294
419.693	4.31373		419.689	25.8824
419.706	2.35294		419.701	32.1569
419.718	1.56863		419.714	30.9804
419.731	8.23529		419.726	21.1765
419.744	13.7255		419.739	14.1176
419.756	14.1176		419.751	13.3333
419.769	14.1176		419.764	13.3333
419.781	7.84314		419.777	23.1373
419.794	5.4902		419.789	25098
419.807	7.45098		419.802	16.4706
419.819	10.1961		419.814	15.2941
419.832	17.6471		419.827	22.7451
419.844	22.7451		419.84	35.6863
419.857	20		419.852	36.0784
419.87	16.0784		419.865	23.1373
419.882	10.1961		419.877	22.3529
419.895	12.9412		419.89	27.8431
419.907	16.4706		419.903	24.3137
419.92	14.5098		419.915	17.2549
419.933	17.2549		419.928	14.5098
419.945	19.6078		419.94	26.2745
419.958	18.8235		419.953	36.4706
419.97	21.5686		419.966	36.0784
419.983	22.3529		419.978	27.0588
419.996	18.0392		419.991	25098
420.008	24.7059		420.003	23.1373
420.021	34.5098		420.016	21.5686
420.033	32.1569		420.029	36.0784
420.046	38.8235		420.041	48.6275
420.059	45.8824		420.054	46.6667
420.071	47.8431		420.066	45.8824
420.084	47451		420.079	61.5686
420.096	53.3333		420.092	78.8235
420.109	52.1569		420.104	77.6471
420.122	44.7059		420.117	82.3529
420.134	48.6275		420.129	94902
420.147	72.1569		420.142	117255
420.159	77.2549		420.155	152941
420.172	78.8235		420.167	163529
420.185	109804		420.18	149804
420.197	143137		420.192	171765
420.21	158431		420.205	214118
420.222	169804		420.218	258431
420.235	191373		420.23	295686
420.248	235294		420.243	329412
420.26	279216		420.255	360784
420.273	270.98		420.268	414.51
420.285	232157		420.281	536078
420.298	210.98		420.293	672941
420.311	192157		420.306	757647
420.323	168235		420.318	788627
420.336	138824		420.331	752941
420.348	100		420.344	608627
420.361	67.0588		420.356	422745
420.374	46.6667		420.369	287451
420.386	32.9412		420.381	211765
420.399	24.7059		420.394	197255
420.411	18.0392		420.407	197647
420.424	14902		420.419	175294
420.437	16.4706		420.432	129804
420.449	16.0784		420.444	90.1961
420.462	15.2941		420.457	70.9804
420.474	11.7647		420.47	58.8235
420.487	14.5098		420.482	49.4118
420.5	21.1765		420.495	38.4314
420.512	21.9608		420.508	34.1176
420.525	25.8824		420.52	34.5098
420.537	30.1961		420.533	29.8039
420.55	26.6667		420.545	17.6471
420.563	13.7255		420.558	17.6471
420.575	6.66667		420.571	26.6667
420.588	4.70588		420.583	26.6667
420.6	5.09804		420.596	23.5294
420.613	7.45098		420.608	27.8431
420.626	10.9804		420.621	29.4118
420.638	10.9804		420.634	25098
420.651	9.01961		420.646	19.6078
420.663	9.41177		420.659	22.7451
420.676	15.2941		420.671	28.2353
420.689	16.4706		420.684	30.1961
420.701	11.7647		420.697	24.7059
420.714	10.5882		420.709	23.9216
420.727	10.9804		420.722	18.4314
420.739	15.6863		420.734	18.4314
420.752	17.6471		420.747	23.1373
420.764	12549		420.76	32.9412
420.777	7.05882		420.772	42.3529
420.79	6.66667		420.785	37.6471
420.802	7.05882		420.798	23.5294
420.815	9.01961		420.81	12.1569
420.827	17.2549		420.823	10.5882
420.84	23.1373		420.835	16.0784
420.853	21.5686		420.848	18.8235
420.865	17.6471		420.861	16.8627
420.878	15.2941		420.873	17.6471
420.89	16.0784		420.886	12549
420.903	15.2941		420.898	12.9412
420.916	17.2549		420.911	24.7059
420.928	17.6471		420.924	34.1176
420.941	14.5098		420.936	30.1961
420.954	14.1176		420.949	34902
420.966	19.2157		420.961	56.0784
420.979	24.7059		420.974	67.8431
420.991	28.2353		420.987	55.2941
421.004	24.7059		420.999	42.3529
421.017	21.5686		421.012	38.4314
421.029	23.9216		421.025	39.2157
421.042	29.0196		421.037	45098
421.054	32549		421.05	47451
421.067	35.2941		421.062	48.6275
421.08	41.5686		421.075	64.3137
421.092	47451		421.088	80
421.105	46.2745		421.1	78.0392
421.118	59.2157		421.113	86.2745
421.13	60.7843		421.125	99.2157
421.143	60		421.138	128627
421.155	65.8824		421.151	147059
421.168	106275		421.163	173333
421.181	134118		421.176	207843
421.193	146667		421.189	207451
421.206	150196		421.201	209412
421.218	160392		421.214	226275
421.231	157255		421.226	249412
421.244	154118		421.239	271373
421.256	169.02		421.252	376078
421.269	186667		421.264	618824
421.282	197647		421.277	955686
421.294	193725		421.289	1164.71
421.307	168627		421.302	1090.59
421.319	138824		421.315	912941
421.332	130196		421.327	784706
421.345	129.02		421.34	652941
421.357	105098		421.353	526275
421.37	66.6667		421.365	380784
421.382	53.3333		421.378	252941
421.395	43.9216		421.39	170196
421.408	30.1961		421.403	119608
421.42	25.4902		421.416	83.1373
421.433	25.4902		421.428	61.9608
421.446	20		421.441	68.6274
421.458	10.9804		421.454	74.1176
421.471	9.41177		421.466	54.5098
421.483	6.66667		421.479	35.6863
421.496	7.84314		421.491	41.5686
421.509	9.41177		421.504	47.8431
421.521	6.66667		421.517	41.5686
421.534	6.66667		421.529	33.3333
421.547	5.4902		421.542	32.1569
421.559	1.56863		421.554	36.8627
421.572	1.56863		421.567	38.8235
421.584	4.70588		421.58	31.3725
421.597	11.3725		421.592	26.2745
421.61	10.1961		421.605	20.7843
421.622	10.5882		421.618	18.0392
421.635	13.7255		421.63	12.9412
421.648	18.8235		421.643	6.27451
421.66	19.6078		421.655	8.62745
421.673	14.1176		421.668	21.5686
421.685	10.5882		421.681	29.4118
421.698	13.3333		421.693	26.6667
421.711	17.2549		421.706	21.9608
421.723	13.3333		421.719	21.9608
421.736	10.9804		421.731	23.9216
421.749	11.7647		421.744	29.0196
421.761	11.3725		421.756	19.2157
421.774	12.1569		421.769	11.7647
421.786	18.0392		421.782	10.1961
421.799	24.3137		421.794	23.1373
421.812	29.4118		421.807	32549
421.824	24.3137		421.82	29.4118
421.837	12.1569		421.832	17.2549
421.85	8.23529		421.845	14.5098
421.862	13.3333		421.857	14902
421.875	14.1176		421.87	20.7843
421.887	10.5882		421.883	20
421.9	9.41177		421.895	18.0392
421.913	5.88235		421.908	15.2941
421.925	1.17647		421.921	15.6863
421.938	3.13725		421.933	24.3137
421.951	7.45098		421.946	31.7647
421.963	6.66667		421.958	29.4118
421.976	4.31373		421.971	34.5098
421.988	16.4706		421.984	36.4706
422.001	29.8039		421.996	28.2353
422.014	25098		422.009	19.2157
422.026	14.5098		422.022	18.4314
422.039	12.9412		422.034	16.0784
422.052	17.2549		422.047	26.6667
422.064	16.0784		422.059	40
422.077	23.1373		422.072	49.4118
422.089	35.2941		422.085	66.6667
422.102	45.8824		422.097	69.4118
422.115	45.4902		422.11	71.7647
422.127	41.5686		422.123	82.3529
422.14	51.3726		422.135	105.49
422.153	69.0196		422.148	138431
422.165	85.4902		422.161	181176
422.178	109412		422.173	198431
422.191	159216		422.186	202745
422.203	217255		422.198	223922
422.216	252549		422.211	234.51
422.228	250.98		422.224	237647
422.241	231373		422.236	287451
422.254	205882		422.249	322745
422.266	200		422.262	343922
422.279	208235		422.274	419608
422.292	208627		422.287	512549
422.304	206667		422.299	523922
422.317	189412		422.312	452549
422.329	145882		422.325	361569
422.342	116078		422.337	296471
422.355	96.4706		422.35	253333
422.367	67.8431		422.363	192157
422.38	40		422.375	130.98
422.393	35.6863		422.388	84.3137
422.405	29.8039		422.401	43.9216
422.418	19.2157		422.413	32549
422.431	18.4314		422.426	40.3922
422.443	22.3529		422.438	44.7059
422.456	26.6667		422.451	37.6471
422.468	27.0588		422.464	32.9412
422.481	22.3529		422.476	25.8824
422.494	15.6863		422.489	27451
422.506	10.9804		422.502	27.0588
422.519	17.2549		422.514	20.3922
422.532	24.3137		422.527	11.7647
422.544	23.5294		422.54	9.41177
422.557	19.6078		422.552	12.1569
422.57	17.6471		422.565	13.7255
422.582	14.1176		422.577	19.6078
422.595	10.5882		422.59	23.1373
422.607	6.66667		422.603	18.4314
422.62	6.27451		422.615	17.6471
422.633	7.05882		422.628	14.1176
422.645	6.27451		422.641	18.0392
422.658	7.45098		422.653	27.0588
422.671	9.01961		422.666	23.5294
422.683	10.9804		422.679	10.1961
422.696	10.9804		422.691	9.41177
422.709	7.45098		422.704	15.6863
422.721	5.88235		422.716	20
422.734	6.66667		422.729	18.4314
422.746	4.31373		422.742	20.7843
422.759	5.09804		422.754	30.5882
422.772	7.45098		422.767	31.3725
422.784	13.3333		422.78	24.7059
422.797	15.2941		422.792	27.0588
422.81	18.4314		422.805	22.7451
422.822	14902		422.818	20
422.835	10.5882		422.83	16.8627
422.848	11.3725		422.843	15.6863
422.86	7.05882		422.856	23.5294
422.873	5.88235		422.868	27451
422.886	8.23529		422.881	32.9412
422.898	8.62745		422.893	40
422.911	8.23529		422.906	34.1176
422.923	16.0784		422.919	25.4902
422.936	20.3922		422.931	30.9804
422.949	18.8235		422.944	49.0196
422.961	21.5686		422.957	118431
422.974	33.3333		422.969	334118
422.987	43.1373		422.982	679608
422.999	40		422.995	966667
423.012	29.0196		423.007	976471
423.025	33.7255		423.02	707843
423.037	30.5882		423.033	378431
423.05	24.3137		423.045	159216
423.063	38.8235		423.058	76.0784
423.075	41.9608		423.07	60.7843
423.088	29.4118		423.083	76.8627
423.1	30.9804		423.096	105.49
423.113	40.7843		423.108	121569
423.126	55.6863		423.121	125.49
423.138	76.4706		423.134	143137
423.151	99.6078		423.146	177647
423.164	106667		423.159	195686
423.176	93.3333		423.172	203529
423.189	96.4706		423.184	238039
423.202	136863		423.197	258039
423.214	172941		423.21	268627
423.227	195294		423.222	276863
423.24	199608		423.235	276471
423.252	192941		423.247	318039
423.265	198824		423.26	356078
423.277	185.49		423.273	353725
423.29	156471		423.285	338431
423.303	137647		423.298	340
423.315	131373		423.311	324314
423.328	109412		423.323	283922
423.341	89.4118		423.336	220784
423.353	65098		423.349	174118
423.366	44.3137		423.361	179216
423.379	40		423.374	185882
423.391	38.8235		423.387	172157
423.404	26.2745		423.399	130.98
423.417	20.7843		423.412	77.6471
423.429	27451		423.425	50.9804
423.442	30.1961		423.437	38.8235
423.455	21.1765		423.45	41.9608
423.467	13.3333		423.462	41.1765
423.48	5.88235		423.475	29.8039
423.493	8.23529		423.488	24.3137
423.505	16.0784		423.5	26.2745
423.518	25098		423.513	23.5294
423.53	23.1373		423.526	23.1373
423.543	13.7255		423.538	19.6078
423.556	5.4902		423.551	17.2549
423.568	3.13725		423.564	23.1373
423.581	5.4902		423.576	19.6078
423.594	5.88235		423.589	11.3725
423.606	9.01961		423.602	12.9412
423.619	12549		423.614	13.7255
423.632	13.7255		423.627	14.1176
423.644	12.9412		423.64	17.6471
423.657	10.5882		423.652	25098
423.67	9.80392		423.665	26.6667
423.682	11.7647		423.678	25098
423.695	16.8627		423.69	21.9608
423.708	23.9216		423.703	19.6078
423.72	26.2745		423.716	19.2157
423.733	23.1373		423.728	22.3529
423.746	15.2941		423.741	22.7451
423.758	8.62745		423.754	19.6078
423.771	5.88235		423.766	23.9216
423.784	8.62745		423.779	24.7059
423.796	12.1569		423.791	16.0784
423.809	12549		423.804	11.7647
423.822	14.1176		423.817	14902
423.834	19.2157		423.829	16.8627
423.847	19.6078		423.842	13.7255
423.859	11.7647		423.855	11.3725
423.872	7.05882		423.867	17.2549
423.885	9.01961		423.88	18.0392
423.897	7.05882		423.893	10.9804
423.91	1.96078		423.905	11.7647
423.923	3.92157		423.918	16.4706
423.935	5.88235		423.931	20.7843
423.948	7.84314		423.943	33.3333
423.961	10.9804		423.956	54.1176
423.973	14.5098		423.969	98.4314
423.986	21.5686		423.981	173725
423.999	27451		423.994	243137
424.011	25098		424.007	257255
424.024	22.3529		424.019	194.51
424.037	23.9216		424.032	121569
424.049	24.7059		424.045	83.9216
424.062	26.6667		424.057	74902
424.075	36.0784		424.07	65098
424.087	42.7451		424.083	58.8235
424.1	41.9608		424.095	67.0588
424.113	46.6667		424.108	93.3333
424.125	57.6471		424.121	110588
424.138	68.2353		424.133	135294
424.151	72.1569		424.146	155686
424.163	80.7843		424.159	187843
424.176	94.5098		424.171	228627
424.189	114118		424.184	229412
424.201	149412		424.197	232941
424.214	227843		424.209	260
424.227	340		424.222	354.51
424.239	446275		424.235	470.98
424.252	455686		424.247	533333
424.265	376078		424.26	532157
424.277	273333		424.272	554118
424.29	194902		424.285	603922
424.303	158431		424.298	594.51
424.315	140784		424.31	470.98
424.328	131765		424.323	349412
424.341	118039		424.336	262353
424.353	80.7843		424.348	203529
424.366	39.2157		424.361	150196
424.379	20.3922		424.374	123137
424.391	16.4706		424.386	103137
424.404	15.6863		424.399	94.1176
424.417	15.6863		424.412	66.2745
424.429	10.1961		424.424	42.3529
424.442	5.88235		424.437	34.5098
424.455	5.4902		424.45	31.3725
424.467	9.41177		424.462	23.9216
424.48	13.7255		424.475	20.7843
424.493	15.2941		424.488	20.3922
424.505	6.66667		424.5	23.5294
424.518	3.92157		424.513	15.6863
424.531	5.88235		424.526	9.80392
424.543	8.23529		424.538	7.05882
424.556	9.80392		424.551	8.62745
424.569	10.9804		424.564	18.4314
424.581	10.1961		424.576	25.8824
424.594	8.23529		424.589	23.5294
424.607	5.09804		424.602	20
424.619	4.31373		424.614	15.6863
424.632	3.92157		424.627	16.4706
424.645	4.70588		424.64	24.3137
424.657	13.7255		424.652	26.2745
424.67	18.8235		424.665	16.8627
424.683	16.4706		424.678	8.23529
424.695	15.6863		424.69	12.9412
424.708	15.6863		424.703	16.4706
424.721	12.1569		424.716	17.6471
424.733	8.23529		424.728	16.4706
424.746	8.62745		424.741	12549
424.759	9.41177		424.754	7.05882
424.771	10.9804		424.766	9.41177
424.784	8.23529		424.779	10.1961
424.797	7.05882		424.792	11.3725
424.809	10.1961		424.804	20.7843
424.822	10.9804		424.817	27451
424.835	9.01961		424.83	24.7059
424.847	12.1569		424.842	16.0784
424.86	21.9608		424.855	13.3333
424.873	24.7059		424.868	8.62745
[truncated: 25,146 more rows]

## Sheet: Fig. 4
Figure 4b
wavelength [nm]	A(mixture)	A(organic phase)	A(aqueous phase)
750	0.00178	0.000326	9.6e-05
749	0.00182	0.000289	9.2e-05
748	0.00183	0.000299	5.1e-05
747	0.00178	0.000295	6.9e-05
746	0.00183	0.000313	0.000124
745	0.00187	0.000332	0.000106
744	0.00182	0.000299	6.9e-05
743	0.00184	0.000425	4.6e-05
742	0.00181	0.000296	5e-06
741	0.0019	0.000388	6.4e-05
740	0.00184	0.000351	4.1e-05
739	0.00186	0.000435	0.000106
738	0.00193	0.000388	3.2e-05
737	0.00193	0.000389	6.9e-05
736	0.00198	0.00044	3.7e-05
735	0.00202	0.000431	5.1e-05
734	0.00203	0.000534	0.000139
733	0.00214	0.000605	0.0002
732	0.00219	0.000564	0.000158
731	0.00215	0.000555	0.000102
730	0.00216	0.000592	8.8e-05
729	0.00223	0.000621	0.000112
728	0.00231	0.000705	0.000163
727	0.00238	0.00077	0.000238
726	0.00243	0.00077	0.000168
725	0.00261	0.000885	0.000279
724	0.00262	0.00095	0.000312
723	0.00278	0.000988	0.000321
722	0.00288	0.000992	0.000349
721	0.00295	0.00113	0.000409
720	0.003	0.00117	0.000433
719	0.00319	0.00133	0.000489
718	0.00338	0.00136	0.000577
717	0.00352	0.00152	0.000592
716	0.00374	0.00166	0.000662
715	0.00398	0.00182	0.000774
714	0.00421	0.00192	0.000825
713	0.0045	0.00215	0.000928
712	0.00476	0.00227	0.00104
711	0.00517	0.00253	0.00127
710	0.00559	0.00275	0.00146
709	0.0061	0.00317	0.00164
708	0.0066	0.00346	0.00185
707	0.0072	0.00386	0.00201
706	0.00784	0.00429	0.0021
705	0.00868	0.00478	0.00224
704	0.00955	0.00531	0.00246
703	0.01063	0.006	0.00277
702	0.01183	0.00667	0.0031
701	0.01313	0.00758	0.00357
700	0.01462	0.0085	0.004
699	0.01637	0.00972	0.0045
698	0.01829	0.01094	0.00514
697	0.02052	0.01229	0.00578
696	0.02298	0.01376	0.00722
695	0.02593	0.01563	0.00889
694	0.02908	0.01762	0.00932
693	0.03271	0.02012	0.00957
692	0.03676	0.02261	0.01074
691	0.04141	0.02564	0.01216
690	0.04673	0.02887	0.01367
689	0.05271	0.03256	0.0155
688	0.0593	0.0368	0.0175
687	0.06691	0.04165	0.01981
686	0.07554	0.04711	0.02245
685	0.08541	0.05333	0.02545
684	0.09708	0.0604	0.02894
683	0.10951	0.06827	0.03265
682	0.12362	0.07755	0.03697
681	0.13924	0.08787	0.04174
680	0.15636	0.09887	0.04704
679	0.17559	0.11116	0.05299
678	0.19677	0.12442	0.05949
677	0.22009	0.1388	0.06644
676	0.24549	0.15506	0.07422
675	0.27303	0.17288	0.08268
674	0.30297	0.19234	0.09193
673	0.33542	0.21307	0.10195
672	0.36998	0.2347	0.11256
671	0.40629	0.25723	0.1234
670	0.44361	0.28084	0.13453
669	0.48143	0.305	0.14589
668	0.5197	0.32953	0.15762
667	0.55782	0.35394	0.16939
666	0.59591	0.37792	0.18112
665	0.63303	0.40111	0.19228
664	0.66829	0.42428	0.20291
663	0.70041	0.44552	0.21265
662	0.73007	0.46506	0.22162
661	0.75679	0.48209	0.22993
660	0.78049	0.49664	0.23711
659	0.8006	0.50904	0.24297
658	0.81653	0.51911	0.24781
657	0.82866	0.52698	0.25135
656	0.83696	0.53247	0.2538
655	0.84144	0.53531	0.25489
654	0.84228	0.53605	0.25498
653	0.83996	0.53474	0.25416
652	0.83434	0.53152	0.25228
651	0.82642	0.52651	0.24987
650	0.81638	0.52025	0.2465
649	0.80472	0.51291	0.2427
648	0.79172	0.50475	0.23841
647	0.77725	0.49605	0.23388
646	0.76211	0.48661	0.22905
645	0.7463	0.47668	0.22412
644	0.72997	0.46612	0.21893
643	0.7135	0.45571	0.21367
642	0.69663	0.44539	0.20831
641	0.67958	0.43505	0.20304
640	0.66271	0.42475	0.19783
639	0.646	0.41447	0.19265
638	0.62968	0.40425	0.18764
637	0.61371	0.39388	0.18259
636	0.59767	0.38379	0.17756
635	0.58184	0.37406	0.1727
634	0.56599	0.36418	0.16786
633	0.55061	0.35451	0.16318
632	0.536	0.34525	0.1588
631	0.52222	0.33631	0.15445
630	0.50877	0.32793	0.15031
629	0.4961	0.32003	0.14632
628	0.48397	0.31245	0.14258
627	0.47262	0.30528	0.13911
626	0.46207	0.29852	0.13591
625	0.45226	0.29225	0.13294
624	0.44331	0.28663	0.1302
623	0.43503	0.2815	0.12758
622	0.42746	0.27691	0.12528
621	0.42075	0.27287	0.12324
620	0.41488	0.26911	0.12137
619	0.40972	0.26588	0.11989
618	0.40524	0.26313	0.11842
617	0.40124	0.26063	0.11711
616	0.39752	0.25853	0.1159
615	0.39424	0.25662	0.11492
614	0.39124	0.25484	0.11386
613	0.38855	0.25325	0.11297
612	0.386	0.25183	0.11205
611	0.3836	0.25049	0.11112
610	0.38117	0.24921	0.11028
609	0.3786	0.24791	0.10931
608	0.37604	0.24655	0.10837
607	0.37328	0.24506	0.10735
606	0.37044	0.24352	0.10617
605	0.36725	0.24184	0.10494
604	0.36369	0.24013	0.1036
603	0.35963	0.2382	0.10204
602	0.35538	0.23604	0.10045
601	0.3508	0.23372	0.09867
600	0.34607	0.23116	0.09679
599	0.341	0.22853	0.09481
598	0.33574	0.22582	0.09278
597	0.32988	0.22291	0.09047
596	0.32389	0.21979	0.08808
595	0.31776	0.2168	0.08575
594	0.31159	0.21371	0.08326
593	0.30528	0.21073	0.08068
592	0.29889	0.20773	0.07803
591	0.29256	0.20485	0.07535
590	0.28659	0.20211	0.07285
589	0.2809	0.19948	0.07031
588	0.2755	0.19715	0.06789
587	0.27038	0.19505	0.06547
586	0.26544	0.19317	0.0631
585	0.26083	0.19152	0.06077
584	0.25645	0.19024	0.05847
583	0.25247	0.1891	0.05617
582	0.24907	0.18838	0.05417
581	0.24592	0.18795	0.05217
580	0.24322	0.18775	0.05028
579	0.24082	0.18778	0.04838
578	0.23878	0.18805	0.04653
577	0.23707	0.18865	0.0449
576	0.23569	0.18953	0.04323
575	0.2347	0.19054	0.04162
574	0.23408	0.19199	0.04025
573	0.23356	0.1935	0.03871
572	0.23352	0.19528	0.03729
571	0.23364	0.19702	0.03596
570	0.23398	0.19922	0.03477
569	0.2345	0.20149	0.03364
568	0.23527	0.20391	0.03259
567	0.23631	0.20642	0.03154
566	0.23735	0.20876	0.0304
565	0.23852	0.21149	0.02945
564	0.23975	0.21406	0.02839
563	0.24107	0.21683	0.02743
562	0.24249	0.2196	0.02653
561	0.24402	0.22233	0.02583
560	0.24535	0.22486	0.02492
559	0.24683	0.2275	0.02405
558	0.24803	0.22987	0.02319
557	0.24922	0.23225	0.02245
556	0.2504	0.23452	0.02163
555	0.2516	0.23678	0.02094
554	0.25262	0.23887	0.02022
553	0.25354	0.24088	0.0195
552	0.25434	0.24258	0.01873
551	0.25497	0.2442	0.01806
550	0.25554	0.24578	0.0174
549	0.25601	0.24714	0.01677
548	0.25636	0.2484	0.01615
547	0.2566	0.2493	0.01555
546	0.25669	0.25021	0.01497
545	0.25663	0.25099	0.0144
544	0.2564	0.25151	0.0138
543	0.25612	0.25189	0.01328
542	0.25565	0.25212	0.01259
541	0.25522	0.25223	0.01231
540	0.25466	0.2521	0.01175
539	0.25388	0.25201	0.01131
538	0.25314	0.25173	0.01095
537	0.25224	0.25131	0.01055
536	0.25122	0.25073	0.0101
535	0.25013	0.25005	0.00983
534	0.24896	0.24932	0.00947
533	0.24771	0.24831	0.00913
532	0.24638	0.24724	0.00881
531	0.24506	0.24621	0.00854
530	0.24362	0.24502	0.00826
529	0.24208	0.24371	0.00804
528	0.24044	0.24238	0.00776
527	0.23888	0.24088	0.00759
526	0.23717	0.23933	0.00733
525	0.2352	0.23754	0.00709
524	0.2334	0.23587	0.00692
523	0.23145	0.23403	0.00678
522	0.22948	0.23211	0.00664
521	0.22741	0.2301	0.00645
520	0.22528	0.22808	0.0063
519	0.22329	0.22601	0.0062
518	0.22106	0.22379	0.00609
517	0.21877	0.22151	0.00598
516	0.21657	0.21918	0.006
515	0.21418	0.21679	0.00586
514	0.21185	0.2142	0.00582
513	0.2094	0.21155	0.00575
512	0.20688	0.20898	0.00563
511	0.20439	0.20637	0.00568
510	0.20177	0.20364	0.00562
509	0.19919	0.20099	0.00558
508	0.19662	0.19819	0.00563
507	0.19392	0.19527	0.00563
506	0.19139	0.1924	0.00573
505	0.18866	0.18952	0.00574
504	0.18595	0.18656	0.00585
503	0.18305	0.18344	0.0058
502	0.18031	0.18038	0.0059
501	0.17746	0.17731	0.00596
500	0.17485	0.17426	0.00607
499	0.17208	0.17123	0.00611
498	0.16937	0.1682	0.00621
497	0.16641	0.16519	0.00617
496	0.16358	0.16186	0.00633
495	0.16069	0.15871	0.00632
494	0.15773	0.15544	0.00637
493	0.15489	0.15233	0.00646
492	0.15196	0.14921	0.00656
491	0.14901	0.14614	0.00658
490	0.14586	0.14286	0.00647
489	0.1429	0.13964	0.00651
488	0.13996	0.13648	0.00655
487	0.13691	0.13324	0.00644
486	0.13393	0.13016	0.0065
485	0.13074	0.12685	0.0064
484	0.12755	0.12355	0.00638
483	0.12447	0.12028	0.00625
482	0.12135	0.11709	0.00613
481	0.11842	0.11407	0.00614
480	0.1154	0.11104	0.00599
479	0.1124	0.10813	0.00597
478	0.10936	0.1052	0.00579
477	0.10635	0.10212	0.00573
476	0.10345	0.09914	0.00559
475	0.10064	0.09621	0.00556
474	0.09749	0.09333	0.00533
473	0.09469	0.09049	0.00511
472	0.0918	0.08773	0.00498
471	0.08916	0.08506	0.00491
470	0.08644	0.08237	0.00477
469	0.0839	0.07973	0.00464
468	0.08143	0.07726	0.00459
467	0.079	0.07476	0.00445
466	0.07645	0.07239	0.00427
465	0.07401	0.06996	0.00413
464	0.0718	0.0676	0.0042
463	0.06964	0.06537	0.00405
462	0.06737	0.06315	0.00389
461	0.06519	0.06103	0.00376
460	0.06314	0.05912	0.00375
459	0.06099	0.05691	0.00354
458	0.05899	0.05502	0.00345
457	0.05704	0.05307	0.00346
456	0.05506	0.05116	0.00336
455	0.05316	0.04924	0.00318
454	0.05094	0.04735	0.00294
453	0.04931	0.04571	0.00297
452	0.04756	0.04408	0.00287
451	0.04595	0.04247	0.00275
450	0.04442	0.04093	0.00275
449	0.04264	0.03935	0.00256
448	0.04109	0.03778	0.00247
447	0.03958	0.03634	0.0024
446	0.03804	0.03488	0.00215
445	0.03656	0.03353	0.00214
444	0.03522	0.03221	0.00205
443	0.0338	0.03096	0.00202
442	0.03251	0.02982	0.00186
441	0.03111	0.02855	0.00181
440	0.03002	0.02744	0.00173
439	0.02883	0.0264	0.00175
438	0.02781	0.02531	0.00151
437	0.02687	0.02452	0.00165
436	0.02574	0.02344	0.00151
435	0.02481	0.02255	0.00138
434	0.02392	0.02176	0.0014
433	0.02279	0.02073	0.0012
432	0.02209	0.02005	0.00121
431	0.02143	0.01943	0.00129
430	0.02051	0.01848	0.0011
429	0.01976	0.01778	0.000999
428	0.01923	0.01733	0.00104
427	0.0185	0.01675	0.000839
426	0.0179	0.01614	0.000946
425	0.01736	0.0157	0.000986
424	0.01673	0.01512	0.00105
423	0.01614	0.01454	0.00085
422	0.01572	0.01427	0.000962
421	0.01515	0.01368	0.000788
420	0.01474	0.01321	0.000783
419	0.01431	0.01293	0.000651
418	0.01395	0.01263	0.000759
417	0.01363	0.01229	0.000696
416	0.01324	0.01192	0.000661
415	0.01287	0.01163	0.000496
414	0.01259	0.01142	0.000667
413	0.01246	0.01114	0.000604
412	0.01222	0.01089	0.000579
411	0.0121	0.01073	0.000633
410	0.01196	0.01072	0.000686
409	0.01187	0.01057	0.000691
408	0.01189	0.0106	0.000755
407	0.01183	0.01048	0.000736
406	0.01203	0.01055	0.000887
405	0.01207	0.01048	0.000902
404	0.01226	0.01068	0.000916
403	0.01271	0.01087	0.00121
402	0.01312	0.01102	0.00129
401	0.01365	0.0113	0.00152
400	0.01396	0.01154	0.00148
399	0.01456	0.01178	0.00171
398	0.01501	0.01207	0.00186
397	0.01573	0.01265	0.00212
396	0.01646	0.01313	0.00226
395	0.01715	0.01357	0.00263
394	0.01775	0.01395	0.00283
393	0.01828	0.01425	0.00296
392	0.01869	0.01442	0.00302
391	0.01902	0.01468	0.00309
390	0.01924	0.01477	0.00332
389	0.01943	0.01499	0.00338
388	0.01949	0.01497	0.00327
387	0.0194	0.01481	0.00333
386	0.01922	0.01467	0.00323
385	0.01916	0.01467	0.00339
384	0.01874	0.01449	0.00313
383	0.0185	0.01372	0.00289
382	0.0182	0.01392	0.00331
381	0.01756	0.01341	0.00304
380	0.01742	0.01337	0.00274
379	0.01716	0.01306	0.00299
378	0.01698	0.01288	0.00259
377	0.01683	0.01302	0.00289
376	0.01661	0.01295	0.00283
375	0.01683	0.01298	0.00261
374	0.01696	0.01307	0.00287
373	0.0169	0.01299	0.00257
372	0.01705	0.01313	0.00273
371	0.01724	0.01328	0.00273
370	0.01705	0.01334	0.00259
369	0.01749	0.01363	0.00253
368	0.0179	0.01412	0.00293
367	0.01806	0.01441	0.00284
366	0.01837	0.01475	0.00276
365	0.01882	0.01503	0.00287
364	0.01896	0.01524	0.00265
363	0.01929	0.01575	0.00283
362	0.01955	0.01599	0.00271
361	0.02005	0.01638	0.00283
360	0.02029	0.01665	0.00292
359	0.02088	0.01717	0.00285
358	0.02124	0.01742	0.00314
357	0.02171	0.0179	0.00306
356	0.02223	0.01826	0.00317
355	0.02314	0.01894	0.00359
354	0.02365	0.01935	0.00346
353	0.02484	0.02032	0.0036
352	0.0258	0.02136	0.00405
351	0.02708	0.0224	0.00412
350	0.02859	0.02338	0.00433
349	0.03005	0.02457	0.00486
348	0.03165	0.02612	0.00489
347	0.03365	0.02761	0.00527
346	0.03552	0.02919	0.00575
345	0.03766	0.03095	0.00613
344	0.03998	0.03263	0.00652
343	0.04259	0.03475	0.007
342	0.04488	0.03658	0.0075
341	0.04775	0.03846	0.00811
340	0.05119	0.04099	0.00898
339	0.05428	0.04332	0.00955
338	0.05783	0.04604	0.01038
337	0.06194	0.04874	0.01137
336	0.06621	0.05176	0.01234
335	0.07057	0.0548	0.01325
334	0.07572	0.05884	0.01474
333	0.0802	0.0619	0.01568
332	0.08528	0.06559	0.01705
331	0.08971	0.06868	0.01844
330	0.09426	0.07148	0.01937
329	0.09796	0.07404	0.0201
328	0.10111	0.07676	0.02097
327	0.10452	0.07923	0.02188
326	0.10665	0.08093	0.02212
325	0.10835	0.08266	0.02253
324	0.10991	0.08376	0.02288
323	0.1106	0.08455	0.0223
322	0.11166	0.0856	0.0227
321	0.11219	0.08631	0.02255
320	0.11307	0.08741	0.02254
319	0.11432	0.0884	0.02274
318	0.11559	0.08932	0.02274
317	0.11774	0.09115	0.02323
316	0.11947	0.09286	0.02332
315	0.12155	0.0947	0.02384
314	0.12425	0.09674	0.02432
313	0.12694	0.09895	0.025
312	0.13078	0.1015	0.02592
311	0.13516	0.10438	0.02698
310	0.14003	0.10774	0.02829
309	0.1464	0.11222	0.03013
308	0.15469	0.11776	0.03246
307	0.16429	0.12413	0.03552
306	0.17632	0.13114	0.03881
305	0.1909	0.14018	0.04295
304	0.20823	0.15125	0.04838
303	0.22701	0.16324	0.0539
302	0.2482	0.17655	0.06063
301	0.27087	0.191	0.06786
300	0.29595	0.20627	0.07561

## Sheet: Fig. 5
Figure 5b
						peak 1[nm]#liposomes			peak1[nm]#lipoplexes
size [nm]	intensity[%]#liposome_A4_T14_PY12	intensity[%]#lipoplex_A4_T14_PY12			Sample	#1	#2	#3	#1	#2	#3
0.4	0	0			A1_T10_PY10	212.1	248.6	277.7	245.2	257.2	264.7
0.463	0	0			A3_T12_PY12	412.5	412.1	404.8	832.5	692.2	1015
0.536	0	0			A4_T14_PY12	251.8	496	379.5	551.5	483	511.1
0.621	0	0
0.719	0	0				zeta-potential[mV]#liposomes			zeta-potential[mV]#lipoplexes
0.833	0	0			Sample	#1	#2	#3	#1	#2	#3
0.965	0	0			A1_T10_PY10	22.6	22.9	32.4	5.55	4.94	5.56
1.12	0	0			A3_T12_PY12	13.7	16	8.87	-2.91	-6.62	-3.74
1.29	0	0			A4_T14_PY12	-3.52	-3.64	-4.21	-16.1	-16.6	-16.1
1.5	0	0
1.74	0	0
2.01	0	0
2.33	0	0
2.7	0	0
3.12	0	0
3.62	0	0
4.19	0	0
4.85	0	0
5.61	0	0
6.5	0	0
7.53	0	0
8.72	0	0
10.1	0	0
11.7	0	0
13.5	0	0
15.7	0	0
18.2	0	0
21	0	0
24.4	0	0
28.2	0	0
32.7	0	0
37.8	0	0
43.8	0	0
50.7	0	0
58.8	0	0
68.1	0	0
78.8	0	0
91.3	0	0
106	0	0
122	0	0
142	0.243	0
164	6.25	0
190	15	0
220	21.5	0
255	22.5	0
295	17.7	2.6
342	9.93	7.72
396	3.04	13.4
459	0	17.6
531	0	18.8
615	0	16.9
712	0	12.5
825	0	7.27
955	0	2.78
1110	0	0.333
1280	0	0
1480	0	0
1720	0	0
1990	0	0
2300	0	0
2670	0	0
3090	0	0
3580	0	0
4150	0	0
4800	0.432	0
5560	3.34	0
6440	0	0
7460	0	0
8630	0	0

## Sheet: Fig. 6
Figure 6b
sample	transfection_efficiency[%]#slide1	transfection_efficiency[%]#slide2	transfection_efficiency[%]#slide3
A1_10_10	0	0	0
A1_10_10	0	0	0
A1_10_10	0	0	0
A2_10_10	0	0	0
A2_10_10	0	0	0
A2_10_10	0	0	0
A3_10_10	0	0	0
A3_10_10	0	0	0
A3_10_10	0	0	0
A4_10_10	0	0	0
A4_10_10	0	0	0
A4_10_10	0	0	0
A5_10_10	0	0	0
A5_10_10	0	0	0
A5_10_10	0	0	0
A1_12_12	14.5963	3.11419	4.16667
A1_12_12	16.8889	17.3536	8.29146
A1_12_12	12.4396	12.9098	7.29685
A2_12_12	0	0	0
A2_12_12	0	0	0
A2_12_12	0	0	0
A3_12_12	6.94444	22.9935	2.9106
A3_12_12	8.78438	13.6752	3.44086
A3_12_12	4.08627	6.66667	4.87603
A4_12_12	3.76963	0	0.348129
A4_12_12	10.2857	0	0.91638
A4_12_12	13.267	0	1.56006
A5_12_12	11.9502	2.71318	0.408998
A5_12_12	4.05827	3.53982	9.81595
A5_12_12	1.35328	33.1276	11.7117
A1_14_14	31.6667	20.6667	39.8773
A1_14_14	61.3793	55.642	80.2817
A1_14_14	59.2798	30.303	31.8091
A2_14_14	0	0	0
A2_14_14	0	0	0
A2_14_14	0	0	0
A3_14_14	50.5071	68.997	54.6414
A3_14_14	55.6863	108.846	48.5628
A3_14_14	53.6332	66.2162	35.7548
A4_14_14	6.48995	35.2239	29.7561
A4_14_14	9.89362	29.2023	23.4491
A4_14_14	20.3625	25.3165	44.0058
A5_14_14	53.9295	42.1533	20.5072
A5_14_14	8.89488	12.3389	35.2941
A5_14_14	27	63.5531	31.2207
A1_14_12	25.3033	21.9219	63.0303
A1_14_12	62.4	65.2381	42.8571
A1_14_12	85.9425	24.1636	59.1489
A2_14_12	0	0	0
A2_14_12	0	0	0
A2_14_12	0	0	0
A3_14_12	39.0428	21.1256	40.5405
A3_14_12	51.4911	30.2546	22.4583
A3_14_12	17.256	29.8674	12.5633
A4_14_12	0	5.28169	11.3849
A4_14_12	20	8.51305	11.5274
A4_14_12	5.26316	0	12.7937
A5_14_12	10.1942	0	12.6516
A5_14_12	15.0065	0	21.875
A5_14_12	7.4266	32.047	2.22805
A1_14_10	16.9014	6.25	15.3374
A1_14_10	51.5	19.5531	4.16667
A1_14_10	62	23.9766	15.9259
A2_14_10	0	0	0
A2_14_10	0	0.175131	0
A2_14_10	0	0	0
A3_14_10	44.7761	48.6631	39.2857
A3_14_10	33.1148	65.4971	55.8824
A3_14_10	29.5567	17.1141	56.2929
A4_14_10	11.5756	11.0546	25.9756
A4_14_10	17.1579	15.2466	21.7662
A4_14_10	19.5939	14.9479	21.6393
A5_14_10	4.8906	19.6682	50.5525
A5_14_10	8.32025	48.3333	16.9811
A5_14_10	20.3608	37.3596	38.1818
Screenfect A	25.2825	27.4123	26.3474
Cells	0	0	0
Buffer	0	0	0

## Sheet: Fig. S1
Supplementary Figure 1
	slide type	surface functionalization	solvent	advancing contact angle [°]	receding contact angle [°]
#1	HSTL	PFDT	H2O	159.3	136.6
#2				150.96	141.69
#3				167.66	140.44
#1	HSTL	Mercaptoethanol	H2O	18	5
#2				18.2	6.1
#3				21.5	7.7
#1	LSTL	PFDT	DMSO	91.7	70
#2				83.2	72.3
#3				86	74.22
#1	LSTL	Cysteamin hydrochloride	DMSO	31.2	16.7
#2				36.2	16.1
#3				31.15	21
#1	LSTL	PFDT	H2O	110.8	81.3
#2				111.75	83.3
#3				108.94	85.38
#1	LSTL	Cysteamin hydrochloride	H2O	77.8	33.1
#2				77.8	33.07
#3				80.3	34.81

## Sheet: Fig. S5
Supplementary Figure 5a			Supplementary Figure 5b															Supplementary Figure 5c
wavelength[nm]	absorbance		wavelength[nm]	absorbance_1min	absorbance_2min	absorbance_10min	absorbance_15min	absorbance_20min	absorbance_30min	absorbance_45min	absorbance_60min	absorbance_90min	absorbance_120min	absorbance_150min	absorbance_180min	absorbance_240min		wavelength[nm]	absorbance_raw-product	absorbance_A3	absorbance_T12_PY12
600	0.02366		599	0.00304	-0.000707	0.01245	0.00711	0.00505	0.00818	0.00976	0.01534	0.00885	0.00164	-0.00494	0.00662	0.01085		600	-0.0036	0.0011	0.000856
599	0.02364		598	0.003	-0.00067	0.01248	0.0071	0.00511	0.00813	0.00976	0.0154	0.0088	0.00176	-0.00478	0.00667	0.01061		599	-0.00367	0.00112	0.000922
598	0.0238		597	0.00306	-0.000598	0.01283	0.00733	0.0054	0.00846	0.01003	0.01567	0.00905	0.002	-0.00456	0.00711	0.01052		598	-0.0037	0.00104	0.000807
597	0.02386		596	0.003	-0.000671	0.01281	0.00741	0.0054	0.00826	0.01005	0.01558	0.00896	0.002	-0.00458	0.00719	0.01033		597	-0.00372	0.00114	0.000889
596	0.02373		595	0.00298	-0.000762	0.01263	0.0071	0.00531	0.00817	0.00998	0.01551	0.00883	0.00204	-0.00478	0.0071	0.0101		596	-0.00374	0.0011	0.000955
595	0.02367		594	0.00306	-0.000544	0.01263	0.00736	0.00561	0.00836	0.01014	0.01578	0.00917	0.00224	-0.00439	0.00738	0.01034		595	-0.00389	0.001	0.000922
594	0.02372		593	0.00317	-0.000363	0.01297	0.00766	0.00583	0.00854	0.0104	0.01613	0.00951	0.00253	-0.00426	0.00775	0.01049		594	-0.00397	0.00102	0.000939
593	0.02377		592	0.00328	-0.000345	0.0132	0.00788	0.00592	0.00877	0.0107	0.01632	0.00981	0.0027	-0.00416	0.00821	0.01055		593	-0.00394	0.000988	0.000906
592	0.0237		591	0.00329	-0.000454	0.01307	0.0076	0.00573	0.00856	0.01061	0.01627	0.00956	0.00268	-0.00445	0.00812	0.01029		592	-0.00401	0.000939	0.000807
591	0.02357		590	0.00351	-0.000219	0.0132	0.00779	0.006	0.00872	0.01086	0.0165	0.00991	0.00298	-0.00431	0.00839	0.01056		591	-0.00419	0.00105	0.000906
590	0.02361		589	0.00377	9.1e-05	0.01358	0.00821	0.00647	0.00912	0.01125	0.01698	0.01041	0.00326	-0.00407	0.0089	0.01077		590	-0.00423	0.000989	0.000873
589	0.02362		588	0.00385	0.000182	0.014	0.00848	0.0067	0.0094	0.01174	0.0174	0.01082	0.00356	-0.00396	0.00921	0.01108		589	-0.00406	0.000941	0.000743
588	0.02348		587	0.00396	0.000147	0.01369	0.00832	0.0067	0.0094	0.01171	0.01737	0.01087	0.00359	-0.00415	0.00935	0.01109		588	-0.00407	0.000942	0.000776
587	0.02335		586	0.00417	0.000276	0.01397	0.00853	0.00692	0.00954	0.01199	0.01774	0.01118	0.00373	-0.00398	0.00952	0.01127		587	-0.00417	0.000778	0.000629
586	0.02321		585	0.00427	0.000515	0.01431	0.00885	0.00714	0.01001	0.01245	0.01821	0.01164	0.00414	-0.00372	0.01003	0.01149		586	-0.00392	0.000812	0.000662
585	0.02334		584	0.00432	0.000627	0.01448	0.0091	0.00744	0.01017	0.01269	0.01856	0.01197	0.00417	-0.00358	0.01038	0.0117		585	-0.00367	0.000896	0.000647
584	0.02317		583	0.00426	0.000556	0.01435	0.00918	0.00748	0.01028	0.01276	0.01842	0.01202	0.00422	-0.00365	0.01052	0.01172		584	-0.00327	0.000915	0.000732
583	0.02308		582	0.00444	0.000687	0.01445	0.00905	0.00754	0.01046	0.0128	0.01859	0.01219	0.00436	-0.0034	0.01053	0.01173		583	-0.00278	0.0009	0.00085
582	0.02319		581	0.00449	0.00067	0.01471	0.00936	0.00775	0.01069	0.01304	0.01879	0.01243	0.00458	-0.0032	0.01082	0.01182		582	-0.00233	0.000969	0.000685
581	0.0231		580	0.00438	0.000671	0.01482	0.00932	0.00769	0.01066	0.01301	0.01887	0.01247	0.00457	-0.00303	0.01085	0.01163		581	-0.00186	0.000887	0.000753
580	0.02318		579	0.00445	0.000523	0.01462	0.00911	0.00759	0.01055	0.01279	0.01865	0.01231	0.0046	-0.00305	0.01062	0.0115		580	-0.00145	0.000957	0.000805
579	0.02322		578	0.00462	0.000617	0.01461	0.00922	0.00772	0.01072	0.013	0.0188	0.01243	0.00464	-0.00276	0.01079	0.01189		579	-0.00161	0.00108	0.000806
578	0.02323		577	0.0048	0.000825	0.01497	0.00948	0.00803	0.01113	0.01329	0.01906	0.01271	0.00493	-0.00226	0.01094	0.01236		578	-0.00159	0.00103	0.000825
577	0.02335		576	0.00469	0.000731	0.01501	0.00965	0.00802	0.01114	0.01336	0.01898	0.0128	0.0049	-0.00211	0.01105	0.01282		577	-0.00144	0.000945	0.000777
576	0.02337		575	0.00459	0.000564	0.01453	0.00932	0.00775	0.01087	0.01306	0.0187	0.0124	0.00466	-0.0024	0.01057	0.01292		576	-0.00143	0.00108	0.000777
575	0.02329		574	0.00435	0.000489	0.01434	0.0091	0.00767	0.01074	0.01294	0.0185	0.01228	0.00454	-0.0024	0.01028	0.0131		575	-0.00134	0.00107	0.000845
574	0.02342		573	0.00443	0.000527	0.01457	0.00921	0.00764	0.01085	0.01303	0.01842	0.01228	0.0046	-0.00225	0.01042	0.01336		574	-0.00143	0.00109	0.000729
573	0.02355		572	0.00434	0.00049	0.01448	0.00928	0.00758	0.0109	0.01299	0.01836	0.01227	0.00456	-0.00203	0.01028	0.01355		573	-0.00136	0.00107	0.00078
572	0.02354		571	0.00409	0.000132	0.01421	0.00894	0.00732	0.01062	0.01273	0.01791	0.01203	0.00434	-0.00218	0.01	0.01374		572	-0.00125	0.00119	0.000866
571	0.02345		570	0.00417	0.000189	0.01414	0.00897	0.00748	0.01066	0.0128	0.01775	0.01206	0.00436	-0.00211	0.00997	0.01401		571	-0.00133	0.00117	0.000901
570	0.02362		569	0.00406	0.000207	0.0143	0.00908	0.0076	0.01078	0.01294	0.01773	0.01205	0.0046	-0.00203	0.01007	0.01405		570	-0.00132	0.00119	0.000918
569	0.02372		568	0.00416	0.000283	0.0144	0.00924	0.0077	0.0109	0.0131	0.01764	0.01212	0.00465	-0.00177	0.01023	0.01413		569	-0.00137	0.00102	0.000647
568	0.02372		567	0.00406	0.000189	0.01426	0.00917	0.00765	0.01077	0.01293	0.01714	0.01219	0.00441	-0.00187	0.0101	0.01387		568	-0.0013	0.000971	0.000801
567	0.02362		566	0.00405	0.000227	0.01428	0.00908	0.00773	0.01086	0.01286	0.01711	0.01216	0.00454	-0.00187	0.01002	0.01393		567	-0.00134	0.000972	0.000733
566	0.02374		565	0.00411	0.000417	0.01438	0.00929	0.00767	0.01086	0.01308	0.01721	0.01218	0.00474	-0.00174	0.01016	0.01407		566	-0.00143	0.000869	0.000648
565	0.02379		564	0.00407	0.000435	0.01446	0.00939	0.00788	0.01078	0.01319	0.01721	0.0122	0.00466	-0.00168	0.01032	0.01399		565	-0.00143	0.000938	0.000597
564	0.02384		563	0.00399	0.000436	0.01427	0.00935	0.00769	0.01067	0.01294	0.01704	0.01215	0.00437	-0.00179	0.01005	0.01372		564	-0.00131	0.000956	0.000648
563	0.02368		562	0.0038	0.00017	0.01422	0.00926	0.0075	0.01064	0.0128	0.01681	0.01192	0.00417	-0.00195	0.0098	0.0133		563	-0.00146	0.00099	0.000649
562	0.0237		561	0.00379	0.000284	0.01432	0.00919	0.00762	0.01064	0.01297	0.01695	0.012	0.00415	-0.00202	0.0099	0.01327		562	-0.00141	0.00104	0.0007
561	0.02383		560	0.00399	0.000416	0.01447	0.00947	0.00789	0.01069	0.01305	0.01716	0.01207	0.00434	-0.00195	0.01	0.01338		561	-0.00131	0.00104	0.000682
560	0.02401		559	0.00398	0.000266	0.01462	0.00936	0.00795	0.01068	0.01311	0.01687	0.01196	0.0043	-0.00204	0.01004	0.01368		560	-0.00143	0.000853	0.000666
559	0.02392		558	0.00407	0.000303	0.01448	0.0094	0.00791	0.01085	0.01317	0.01699	0.01194	0.0044	-0.00208	0.01006	0.01389		559	-0.0015	0.000853	0.00075
558	0.02404		557	0.00407	0.000265	0.01452	0.00928	0.00799	0.01076	0.01309	0.01705	0.012	0.00434	-0.00212	0.01004	0.01389		558	-0.0015	0.000904	0.000819
557	0.02388		556	0.00396	0.000208	0.01454	0.00925	0.00784	0.01082	0.0131	0.01704	0.01195	0.0043	-0.00217	0.0101	0.01372		557	-0.00139	0.000819	0.000682
556	0.02403		555	0.00398	0.000132	0.01449	0.00927	0.00786	0.01078	0.01308	0.01698	0.01187	0.00436	-0.00215	0.01006	0.01337		556	-0.00134	0.000972	0.000801
555	0.024		554	0.00402	0.000114	0.01439	0.00923	0.00776	0.01074	0.01308	0.01694	0.01181	0.00425	-0.00227	0.01006	0.01308		555	-0.00141	0.00102	0.000784
554	0.02395		553	0.004	0.000209	0.01439	0.00917	0.00774	0.01063	0.0131	0.01689	0.01187	0.00421	-0.00227	0.00997	0.01257		554	-0.00138	0.00113	0.000836
553	0.02403		552	0.004	0.000171	0.01433	0.00913	0.0077	0.01055	0.01314	0.01691	0.01168	0.00411	-0.00229	0.00997	0.01248		553	-0.00141	0.00101	0.0007
552	0.0241		551	0.00394	0.000151	0.01435	0.00925	0.00778	0.01074	0.01314	0.0169	0.01168	0.00409	-0.00229	0.01001	0.01261		552	-0.00133	0.000921	0.00075
551	0.02408		550	0.00396	0.000133	0.01441	0.00931	0.00776	0.0108	0.01324	0.0169	0.01164	0.00415	-0.00225	0.01006	0.01275		551	-0.00133	0.00101	0.000835
550	0.0242		549	0.00394	0.00017	0.01437	0.00931	0.00776	0.01076	0.01308	0.01674	0.01154	0.00417	-0.00229	0.00996	0.01292		550	-0.00131	0.00111	0.000801
549	0.0243		548	0.00381	0.000133	0.01429	0.00925	0.00764	0.01066	0.01296	0.0167	0.01134	0.00411	-0.00236	0.00989	0.01296		549	-0.00145	0.00118	0.000955
548	0.02421		547	0.00384	9.4e-05	0.01424	0.00932	0.00777	0.01072	0.01287	0.01671	0.01136	0.00422	-0.00227	0.00992	0.01315		548	-0.00133	0.00114	0.000989
547	0.02433		546	0.00392	0.000189	0.01435	0.00932	0.00773	0.01079	0.01293	0.01679	0.01147	0.00416	-0.00238	0.01005	0.01328		547	-0.00138	0.00111	0.000887
546	0.02448		545	0.00391	0.000113	0.01439	0.00929	0.00781	0.01069	0.01286	0.01672	0.01123	0.0042	-0.0023	0.01001	0.01335		546	-0.00147	0.00114	0.000852
545	0.02467		544	0.00382	9.4e-05	0.01436	0.00917	0.0078	0.01059	0.01288	0.01658	0.01119	0.00405	-0.00232	0.00987	0.01338		545	-0.00146	0.00109	0.000853
544	0.02472		543	0.00385	-5.7e-05	0.0143	0.00942	0.00775	0.0107	0.01295	0.01659	0.01122	0.00401	-0.00234	0.00985	0.01348		544	-0.00161	0.00107	0.000886
543	0.02481		542	0.00387	-1.9e-05	0.01436	0.0091	0.00784	0.01068	0.01295	0.01661	0.01105	0.00389	-0.00249	0.00981	0.01348		543	-0.00159	0.00102	0.000852
542	0.02486		541	0.00376	-9.4e-05	0.01438	0.00921	0.00778	0.01066	0.01295	0.01647	0.01101	0.00378	-0.00251	0.00977	0.01348		542	-0.00155	0.00112	0.000834
541	0.02476		540	0.00378	-5.7e-05	0.01438	0.00921	0.0079	0.01062	0.01301	0.01655	0.01109	0.00374	-0.00249	0.00988	0.0135		541	-0.0016	0.00116	0.000903
540	0.02472		539	0.00372	0	0.01424	0.00913	0.00774	0.0106	0.01305	0.01649	0.01108	0.00374	-0.00241	0.00969	0.01346		540	-0.00166	0.00107	0.000902
539	0.02466		538	0.0037	-1.9e-05	0.01434	0.00909	0.00771	0.0106	0.01305	0.01643	0.01093	0.00359	-0.00245	0.00985	0.01332		539	-0.00155	0.00104	0.000902
538	0.02475		537	0.00372	-0.000151	0.01422	0.00915	0.00772	0.01056	0.01295	0.01651	0.01097	0.00355	-0.00264	0.00988	0.01326		538	-0.00164	0.00102	0.000902
537	0.02458		536	0.00378	-3.8e-05	0.01426	0.00915	0.00772	0.01064	0.01293	0.01651	0.01104	0.00359	-0.00249	0.00984	0.01305		537	-0.00173	0.00107	0.000971
536	0.02455		535	0.00359	-0.000152	0.01412	0.00896	0.00759	0.01035	0.01274	0.01641	0.01091	0.00338	-0.00268	0.00985	0.01293		536	-0.00176	0.00114	0.00109
535	0.02441		534	0.00366	-0.00017	0.01414	0.00899	0.00763	0.01035	0.01276	0.01639	0.01087	0.00349	-0.00271	0.00994	0.01289		535	-0.00171	0.001	0.000868
534	0.02436		533	0.00357	-0.00017	0.01416	0.00896	0.00763	0.01037	0.01268	0.01631	0.01093	0.0034	-0.00279	0.00992	0.01283		534	-0.00173	0.00126	0.000919
533	0.02436		532	0.00353	-0.000359	0.01406	0.00884	0.00745	0.01029	0.01254	0.01619	0.01087	0.00344	-0.00298	0.00977	0.01276		533	-0.00183	0.00126	0.00104
532	0.0242		531	0.00366	-0.000245	0.01433	0.00899	0.00755	0.0104	0.01254	0.01625	0.011	0.00345	-0.00282	0.00988	0.01279		532	-0.00181	0.00129	0.001
531	0.02442		530	0.00357	-0.000245	0.01409	0.00893	0.00755	0.01023	0.01265	0.01636	0.01098	0.00349	-0.00286	0.00996	0.01267		531	-0.0019	0.00129	0.00104
530	0.02436		529	0.0034	-0.000321	0.01398	0.00884	0.00741	0.01011	0.0126	0.01615	0.01075	0.00336	-0.00296	0.00982	0.01246		530	-0.00192	0.00121	0.000937
529	0.02445		528	0.00353	-0.000169	0.01413	0.00887	0.00753	0.01024	0.01259	0.01626	0.0109	0.00355	-0.00286	0.01007	0.01265		529	-0.00181	0.00129	0.00106
528	0.02441		527	0.00343	-0.000264	0.01409	0.00889	0.00743	0.01017	0.01257	0.01622	0.01081	0.00359	-0.00284	0.00988	0.01251		528	-0.00197	0.00118	0.00116
527	0.02444		526	0.00343	-0.000283	0.01417	0.00889	0.00741	0.01015	0.01249	0.01614	0.01086	0.0036	-0.00297	0.01001	0.01241		527	-0.002	0.00126	0.00111
526	0.02447		525	0.00332	-0.000378	0.01407	0.00872	0.00735	0.01013	0.01253	0.01606	0.01086	0.00345	-0.00281	0.00984	0.01245		526	-0.00185	0.00126	0.00109
525	0.02447		524	0.00337	-0.000301	0.0142	0.00872	0.00737	0.00999	0.01251	0.01606	0.01076	0.00347	-0.00277	0.01003	0.01249		525	-0.00194	0.00124	0.00116
524	0.02445		523	0.00339	-0.000359	0.01408	0.00872	0.00729	0.00993	0.01243	0.01596	0.01074	0.0033	-0.00288	0.00991	0.01235		524	-0.00194	0.0014	0.00119
523	0.02458		522	0.00332	-0.000491	0.01391	0.00866	0.00723	0.00987	0.01227	0.01592	0.01066	0.00328	-0.00297	0.00987	0.01227		523	-0.00194	0.00133	0.00118
522	0.02451		521	0.00343	-0.000264	0.01402	0.00867	0.00733	0.01004	0.0124	0.01603	0.01081	0.00354	-0.00288	0.01012	0.01244		522	-0.00185	0.00141	0.00123
521	0.02456		520	0.00341	-0.00032	0.01402	0.00873	0.00734	0.00996	0.01234	0.01611	0.01081	0.0036	-0.00286	0.01014	0.01236		521	-0.00183	0.00118	0.000937
520	0.02478		519	0.00341	-0.00034	0.01401	0.00876	0.00736	0.01002	0.01246	0.01608	0.01091	0.00352	-0.00288	0.01009	0.0123		520	-0.00181	0.00136	0.00111
519	0.02483		518	0.00339	-0.000301	0.01389	0.00886	0.0074	0.00994	0.01245	0.01604	0.01073	0.0035	-0.00278	0.01019	0.01232		519	-0.00187	0.00123	0.00119
518	0.02493		517	0.00346	-0.000433	0.01395	0.00876	0.00726	0.00988	0.01237	0.01613	0.01071	0.00364	-0.00288	0.01007	0.01228		518	-0.00181	0.00131	0.00107
517	0.02492		516	0.00358	-0.000321	0.01396	0.00883	0.00734	0.01003	0.01254	0.01607	0.0108	0.00377	-0.00282	0.01016	0.01239		517	-0.00186	0.00118	0.00107
516	0.02497		515	0.00356	-0.000226	0.01405	0.00895	0.00743	0.01002	0.01258	0.01618	0.01087	0.00388	-0.00272	0.01029	0.0124		516	-0.00157	0.00107	0.00106
515	0.02492		514	0.00356	-0.000207	0.01397	0.00898	0.00733	0.00994	0.01259	0.01629	0.01095	0.00392	-0.00272	0.01033	0.01232		515	-0.00174	0.00119	0.00109
514	0.02486		513	0.00335	-0.000395	0.01393	0.00881	0.00716	0.00983	0.01242	0.01602	0.01087	0.00376	-0.00291	0.0101	0.01213		514	-0.00174	0.00119	0.00102
513	0.02492		512	0.00338	-0.00032	0.01396	0.00886	0.00725	0.00994	0.01259	0.01615	0.01094	0.00397	-0.00266	0.01013	0.01235		513	-0.00157	0.00111	0.00111
512	0.02503		511	0.00344	-0.000358	0.0139	0.00892	0.0074	0.01003	0.01256	0.01614	0.01094	0.00395	-0.00261	0.01013	0.01235		512	-0.00164	0.00107	0.00109
511	0.02498		510	0.00346	-0.000357	0.01395	0.00889	0.00719	0.01007	0.01267	0.01615	0.01084	0.00403	-0.00259	0.01022	0.01227		511	-0.00167	0.00114	0.000919
510	0.0251		509	0.00357	-0.000451	0.01403	0.00895	0.00734	0.01012	0.01273	0.01619	0.01097	0.00406	-0.00248	0.01006	0.01236		510	-0.00169	0.000885	0.000834
509	0.02522		508	0.00349	-0.000507	0.01395	0.00883	0.00726	0.01006	0.01259	0.01613	0.01091	0.00412	-0.00247	0.00996	0.0121		509	-0.00167	0.00122	0.000952
508	0.02532		507	0.00349	-0.000507	0.01398	0.00883	0.0072	0.01004	0.01264	0.01616	0.01087	0.00427	-0.00244	0.0099	0.01195		508	-0.00158	0.00111	0.000986
507	0.02541		506	0.00345	-0.000469	0.01401	0.00894	0.00728	0.01019	0.01275	0.01625	0.01096	0.0043	-0.0024	0.00994	0.01196		507	-0.00185	0.00104	0.000867
506	0.02565		505	0.00341	-0.000488	0.01391	0.00882	0.00712	0.01005	0.01273	0.01609	0.01097	0.00426	-0.00242	0.00988	0.01188		506	-0.00185	0.000952	0.000884
505	0.02586		504	0.00349	-0.000431	0.01398	0.00886	0.00714	0.01003	0.01261	0.01618	0.01105	0.00438	-0.0024	0.01003	0.01186		505	-0.00185	0.000986	0.001
504	0.02606		503	0.00332	-0.000507	0.01392	0.0088	0.00706	0.00997	0.01251	0.01602	0.01095	0.00426	-0.00249	0.00991	0.01162		504	-0.00188	0.00105	0.00112
503	0.02632		502	0.00347	-0.000319	0.01401	0.00887	0.00715	0.01004	0.01268	0.01628	0.01108	0.00453	-0.00239	0.0101	0.01175		503	-0.00193	0.00105	0.000967
502	0.02657		501	0.00335	-0.00045	0.01397	0.00879	0.00698	0.00986	0.0124	0.01601	0.01094	0.0043	-0.00254	0.00992	0.0115		502	-0.0019	0.0009	0.00102
501	0.02669		500	0.00344	-0.000337	0.01402	0.0089	0.00712	0.00995	0.01263	0.01609	0.01099	0.0046	-0.00247	0.01003	0.01149		501	-0.00195	0.0009	0.000883
500	0.02681		499	0.00348	-0.000244	0.01403	0.00869	0.00706	0.00983	0.01247	0.01586	0.01093	0.00431	-0.00254	0.00999	0.01127		500	-0.00186	0.00107	0.0011
499	0.02691		498	0.00342	-0.0003	0.01393	0.00874	0.00706	0.01	0.01265	0.01594	0.01102	0.00435	-0.00239	0.01002	0.01096		499	-0.00184	0.00103	0.00102
498	0.02702		497	0.00338	-0.000281	0.01402	0.00875	0.00706	0.0099	0.01263	0.01586	0.01088	0.00431	-0.00243	0.01011	0.01086		498	-0.00195	0.00112	0.00103
497	0.02696		496	0.00346	-0.000299	0.01403	0.00877	0.00715	0.00988	0.0127	0.01589	0.01082	0.00419	-0.00237	0.01009	0.01086		497	-0.00184	0.00119	0.00105
496	0.0269		495	0.00342	-0.000299	0.01397	0.00856	0.00701	0.0098	0.0126	0.01573	0.01081	0.00419	-0.00248	0.00997	0.01072		496	-0.00184	0.00127	0.00105
495	0.02701		494	0.00345	-0.000299	0.0141	0.00867	0.00709	0.00996	0.01267	0.01582	0.01083	0.00434	-0.00242	0.01002	0.01092		495	-0.00172	0.00122	0.00103
494	0.02708		493	0.00338	-0.000392	0.01402	0.00866	0.00705	0.00992	0.0127	0.01568	0.01073	0.00432	-0.00246	0.00996	0.01092		494	-0.00169	0.00113	0.000982
493	0.02695		492	0.00336	-0.000336	0.01395	0.0087	0.007	0.00988	0.01268	0.01581	0.0108	0.00443	-0.00248	0.01003	0.01103		493	-0.0016	0.00136	0.00119
492	0.02696		491	0.00326	-0.000541	0.01391	0.00858	0.00678	0.00978	0.01258	0.01557	0.01072	0.00437	-0.00266	0.00978	0.01101		492	-0.00153	0.00112	0.000948
491	0.02693		490	0.00333	-0.000429	0.01404	0.00867	0.00688	0.00972	0.01257	0.01568	0.01069	0.00454	-0.00248	0.00985	0.01102		491	-0.00154	0.00119	0.000982
490	0.02706		489	0.00343	-0.000448	0.01399	0.00861	0.00681	0.00977	0.01257	0.01567	0.01073	0.0045	-0.00259	0.00973	0.01107		490	-0.00174	0.00102	0.00107
489	0.02699		488	0.00333	-0.000597	0.01393	0.00855	0.00682	0.00971	0.01243	0.01561	0.01067	0.0044	-0.00264	0.00969	0.01082		489	-0.00168	0.00108	0.00103
488	0.02715		487	0.00333	-0.000559	0.01394	0.00883	0.00682	0.00978	0.01259	0.01571	0.01068	0.0045	-0.00264	0.00969	0.01085		488	-0.00172	0.00105	0.00101
487	0.02715		486	0.00325	-0.000447	0.0138	0.00862	0.00674	0.00965	0.01253	0.01544	0.0106	0.00432	-0.00279	0.00974	0.01071		487	-0.00173	0.00105	0.00103
486	0.02717		485	0.0032	-0.000614	0.01391	0.0086	0.0067	0.00957	0.0126	0.01549	0.0106	0.00434	-0.00282	0.0097	0.01077		486	-0.00158	0.00098	0.00101
485	0.02721		484	0.00331	-0.00067	0.01386	0.00855	0.00668	0.00949	0.01254	0.01546	0.01051	0.00436	-0.00278	0.00962	0.01091		485	-0.00184	0.000962	0.000912
484	0.02718		483	0.00323	-0.000557	0.01393	0.00859	0.00664	0.00961	0.01267	0.01547	0.01057	0.00436	-0.00276	0.00958	0.01104		484	-0.00192	0.00108	0.00118
483	0.02722		482	0.0031	-0.000614	0.01382	0.00849	0.00656	0.00954	0.01261	0.01537	0.01049	0.00421	-0.00287	0.00944	0.01102		483	-0.0019	0.000995	0.00116
482	0.02731		481	0.00308	-0.000744	0.01362	0.00826	0.00647	0.00927	0.01242	0.01524	0.01035	0.004	-0.00298	0.00933	0.01117		482	-0.00197	0.00108	0.00105
481	0.0274		480	0.00312	-0.000613	0.01375	0.00841	0.00661	0.00947	0.01266	0.0155	0.0104	0.0042	-0.00289	0.00957	0.01174		481	-0.0019	0.000978	0.000945
480	0.02728		479	0.00312	-0.000465	0.01375	0.00827	0.00661	0.00951	0.01265	0.01544	0.01052	0.00411	-0.00287	0.00945	0.01198		480	-0.00185	0.000961	0.00091
479	0.02732		478	0.00321	-0.000613	0.01369	0.00824	0.00665	0.00937	0.0126	0.01555	0.01052	0.00416	-0.00293	0.00956	0.01214		479	-0.00195	0.00104	0.00113
478	0.02751		477	0.00321	-0.000483	0.01374	0.00825	0.00672	0.00932	0.01278	0.01553	0.01063	0.00418	-0.00278	0.00953	0.01196		478	-0.00192	0.00101	0.00108
477	0.02756		476	0.0031	-0.000483	0.01368	0.00837	0.00667	0.0093	0.01275	0.01565	0.01055	0.00422	-0.00276	0.00964	0.01208		477	-0.00202	0.00115	0.00113
476	0.02747		475	0.00315	-0.000483	0.01361	0.00812	0.00671	0.00922	0.01254	0.01561	0.01063	0.00411	-0.00283	0.00964	0.0117		476	-0.00207	0.00115	0.00106
475	0.0273		474	0.00312	-0.000446	0.01371	0.00813	0.00661	0.00936	0.01254	0.01565	0.01063	0.00407	-0.00282	0.00957	0.01162		475	-0.00211	0.000927	0.00103
474	0.02731		473	0.00328	-0.000353	0.01375	0.00835	0.00671	0.00951	0.01285	0.01598	0.0108	0.00433	-0.00263	0.00991	0.01155		474	-0.00209	0.00123	0.00118
473	0.02731		472	0.00334	-0.000316	0.01383	0.0083	0.00667	0.00932	0.01291	0.0161	0.01077	0.00417	-0.00263	0.00972	0.01136		473	-0.00223	0.00106	0.00103
472	0.0273		471	0.00332	-0.000464	0.01381	0.00817	0.00675	0.00938	0.01293	0.01605	0.01087	0.00415	-0.0026	0.00999	0.01129		472	-0.00216	0.00113	0.00111
471	0.02733		470	0.00342	-0.000372	0.01384	0.00834	0.00681	0.00961	0.01305	0.01624	0.01108	0.00441	-0.00258	0.01013	0.01137		471	-0.00211	0.00103	0.000961
470	0.02726		469	0.00342	-0.000224	0.014	0.00834	0.00696	0.00956	0.01323	0.01645	0.01118	0.00441	-0.00245	0.0103	0.01154		470	-0.00214	0.00103	0.000944
469	0.0273		468	0.00367	-0.000316	0.01395	0.0086	0.00698	0.00976	0.01345	0.01669	0.01132	0.00455	-0.00241	0.01031	0.01163		469	-0.00214	0.00115	0.00105
468	0.02731		467	0.00371	-0.000131	0.01397	0.00856	0.00718	0.00985	0.01359	0.01677	0.01146	0.0048	-0.0023	0.0106	0.01184		468	-0.00233	0.00111	0.0011
467	0.02745		466	0.0035	-0.000168	0.01381	0.00849	0.00711	0.00977	0.01345	0.01681	0.01135	0.00459	-0.00238	0.01059	0.01197		467	-0.00227	0.00132	0.00123
466	0.02747		465	0.00369	-0.000168	0.0141	0.00867	0.00736	0.01002	0.01378	0.01708	0.01176	0.00482	-0.00219	0.01092	0.01228		466	-0.0023	0.00123	0.00115
465	0.02737		464	0.00369	-0.000112	0.01417	0.00867	0.00743	0.01014	0.01384	0.01721	0.01192	0.00488	-0.00192	0.01111	0.01263		465	-0.00222	0.00113	0.00113
464	0.02746		463	0.00379	0.00015	0.01423	0.00871	0.00759	0.01022	0.01406	0.01739	0.01202	0.00505	-0.00188	0.0114	0.01292		464	-0.0023	0.00129	0.0013
463	0.02774		462	0.00403	0.000243	0.01426	0.00885	0.00782	0.01034	0.01424	0.01767	0.01212	0.00532	-0.00179	0.0116	0.01318		463	-0.00215	0.00115	0.0011
462	0.02785		461	0.00396	0.000318	0.01438	0.009	0.00794	0.01063	0.01434	0.0179	0.01241	0.00545	-0.00157	0.01176	0.01339		462	-0.00213	0.00127	0.00125
461	0.02788		460	0.00404	0.000374	0.01454	0.00882	0.00788	0.0104	0.01442	0.01786	0.01261	0.00542	-0.00159	0.01182	0.01342		461	-0.00208	0.00107	0.00105
460	0.02806		459	0.00421	0.000562	0.01449	0.00896	0.00779	0.01045	0.01451	0.01796	0.0127	0.00576	-0.00131	0.01189	0.01329		460	-0.00188	0.00119	0.0012
459	0.02809		458	0.0041	0.000299	0.01425	0.00877	0.0078	0.01036	0.01454	0.01788	0.01255	0.00563	-0.00142	0.01189	0.01317		459	-0.00177	0.00116	0.00105
458	0.02829		457	0.00414	0.000356	0.01425	0.00883	0.00767	0.01034	0.01443	0.01798	0.01244	0.00575	-0.00138	0.01201	0.01311		458	-0.00188	0.00102	0.000935
457	0.02818		456	0.00416	0.000225	0.01406	0.00872	0.00761	0.01027	0.01441	0.01776	0.01246	0.00558	-0.00151	0.0121	0.01306		457	-0.00174	0.00114	0.00111
456	0.02833		455	0.00416	0.000318	0.0142	0.00874	0.00763	0.01025	0.01432	0.01773	0.01244	0.00556	-0.0014	0.01229	0.01292		456	-0.00169	0.00129	0.00121
455	0.02843		454	0.00395	9.3e-05	0.01388	0.00865	0.00756	0.01004	0.01436	0.01764	0.01247	0.00564	-0.00159	0.01218	0.01287		455	-0.00166	0.00121	0.00104
454	0.02851		453	0.00418	0.000338	0.01407	0.00878	0.00769	0.01018	0.01451	0.01784	0.01258	0.00579	-0.00136	0.01252	0.01301		454	-0.00148	0.00116	0.00118
453	0.0288		452	0.00412	0.0003	0.01417	0.00876	0.00783	0.01024	0.01457	0.0179	0.01254	0.00583	-0.00142	0.01245	0.01287		453	-0.00148	0.00101	0.00101
452	0.02902		451	0.00392	0.000262	0.01402	0.00863	0.00769	0.0101	0.01438	0.01787	0.01247	0.00579	-0.00146	0.01249	0.01305		452	-0.00131	0.000888	0.000905
451	0.02942		450	0.00407	0.000281	0.01407	0.00865	0.00779	0.01032	0.01454	0.01785	0.01263	0.00594	-0.00127	0.01259	0.01332		451	-0.00133	0.000922	0.000853
450	0.02972		449	0.00395	0.000168	0.01396	0.00867	0.00779	0.0103	0.01458	0.01799	0.01272	0.00617	-0.00111	0.01276	0.01369		450	-0.00105	0.000956	0.000991
449	0.02994		448	0.00399	0.000281	0.01396	0.00873	0.00798	0.01042	0.01466	0.01809	0.01298	0.00644	-0.00103	0.01315	0.01394		449	-0.00107	0.000922	0.000854
448	0.02996		447	0.00405	0.000319	0.01402	0.0089	0.00799	0.01067	0.01488	0.01823	0.01311	0.00657	-0.000786	0.01325	0.01433		448	-0.000963	0.000718	0.000786
447	0.03031		446	0.00405	0.000394	0.01409	0.00883	0.00801	0.01075	0.01514	0.0182	0.0133	0.00681	-0.000656	0.01345	0.01473		447	-0.000595	0.000871	0.000991
446	0.03063		445	0.004	0.000432	0.01413	0.00891	0.00834	0.01097	0.01526	0.01877	0.01361	0.00702	-0.000356	0.01365	0.01487		446	-0.000474	0.000684	0.00065
445	0.03103		444	0.00426	0.00062	0.01425	0.00918	0.00859	0.01147	0.01577	0.01903	0.01396	0.0074	0.000113	0.01423	0.01548		445	-0.000193	0.000855	0.000958
444	0.0315		443	0.00417	0.000677	0.0144	0.00921	0.00873	0.01157	0.01599	0.01946	0.01432	0.00764	0.000488	0.01453	0.01594		444	0.000281	0.000873	0.000873
443	0.03184		442	0.00434	0.000809	0.0146	0.00946	0.0091	0.01176	0.01638	0.01992	0.01476	0.00822	0.000941	0.01486	0.01628		443	0.000317	0.000771	0.000959
442	0.03259		441	0.00414	0.000753	0.01454	0.00963	0.0092	0.01215	0.01667	0.02032	0.01507	0.00888	0.0016	0.01547	0.01682		442	0.000828	0.000823	0.00118
441	0.03308		440	0.00411	0.000754	0.01481	0.01006	0.0094	0.01251	0.01717	0.02089	0.01565	0.00944	0.00206	0.0161	0.01752		441	0.00116	0.000994	0.00101
440	0.03386		439	0.00439	0.000793	0.01498	0.01016	0.0097	0.01297	0.01777	0.02156	0.0164	0.01028	0.00295	0.01675	0.01842		440	0.00173	0.000893	0.000945
439	0.03452		438	0.00438	0.000718	0.01526	0.01062	0.01012	0.01355	0.01844	0.02231	0.0171	0.01116	0.00392	0.01765	0.01934		439	0.00255	0.000945	0.0011
438	0.03556		437	0.00442	0.000794	0.01562	0.01078	0.01076	0.01424	0.01924	0.0233	0.01802	0.01233	0.00486	0.01863	0.02038		438	0.00339	0.000999	0.0012
437	0.03679		436	0.00444	0.00119	0.01614	0.01161	0.01159	0.01528	0.02033	0.02458	0.01936	0.01366	0.00641	0.02009	0.02192		437	0.00413	0.00114	0.0011
436	0.0383		435	0.00445	0.000965	0.01623	0.01176	0.01206	0.01578	0.02093	0.02568	0.02034	0.01473	0.00757	0.02117	0.023		436	0.00544	0.00126	0.00128
435	0.03991		434	0.00471	0.00131	0.01691	0.01253	0.01323	0.017	0.02258	0.02731	0.02193	0.01671	0.00946	0.02314	0.02522		435	0.00671	0.00102	0.00107
434	0.0417		433	0.00436	0.000986	0.01709	0.01292	0.01385	0.01776	0.02346	0.02861	0.02306	0.01808	0.01093	0.0246	0.02645		434	0.00822	0.00104	0.00116
433	0.04388		432	0.0047	0.00161	0.01829	0.01397	0.01508	0.01958	0.0255	0.0309	0.02528	0.02061	0.01331	0.02699	0.02893		433	0.0101	0.00107	0.00127
432	0.0463		431	0.00459	0.00141	0.01861	0.01463	0.01628	0.02095	0.02716	0.03269	0.02748	0.02251	0.01546	0.02914	0.03089		432	0.01203	0.00114	0.0012
431	0.04909		430	0.00439	0.00144	0.01946	0.01559	0.01784	0.02275	0.02919	0.03549	0.0301	0.02582	0.01843	0.03202	0.0337		431	0.01419	0.000938	0.00103
430	0.05225		429	0.00468	0.00186	0.02048	0.01685	0.01939	0.02492	0.03173	0.03864	0.03291	0.0292	0.02174	0.03546	0.03686		430	0.01661	0.00118	0.00127
429	0.05552		428	0.00491	0.00208	0.02139	0.01815	0.02117	0.02748	0.03456	0.04169	0.036	0.03296	0.02566	0.03927	0.04031		429	0.01981	0.00127	0.00125
428	0.05944		427	0.00518	0.00257	0.02267	0.02004	0.02359	0.02992	0.03776	0.04564	0.03979	0.03708	0.02977	0.04358	0.0445		428	0.02288	0.00103	0.00106
427	0.06358		426	0.00524	0.00286	0.02421	0.02174	0.02584	0.03287	0.04115	0.04959	0.04387	0.04121	0.03417	0.04799	0.04861		427	0.02652	0.00131	0.00122
426	0.06845		425	0.00568	0.00315	0.02538	0.02351	0.02836	0.03614	0.04465	0.05415	0.04809	0.046	0.03904	0.05286	0.05346		426	0.03056	0.00108	0.000977
425	0.07419		424	0.00563	0.00342	0.02677	0.0254	0.03104	0.03946	0.04858	0.05893	0.05281	0.05146	0.04438	0.05791	0.05819		425	0.03525	0.00108	0.00119
424	0.07989		423	0.00582	0.00411	0.02857	0.0278	0.03428	0.04332	0.05344	0.06442	0.05794	0.05755	0.05057	0.06383	0.06407		424	0.04019	0.00119	0.00145
423	0.08629		422	0.00615	0.00449	0.03044	0.03019	0.03745	0.04729	0.05803	0.07014	0.06377	0.06401	0.05731	0.07043	0.07054		423	0.04554	0.000909	0.00119
422	0.09297		421	0.00631	0.00471	0.03246	0.03287	0.04114	0.05193	0.0633	0.07633	0.0698	0.07065	0.06469	0.0774	0.07726		422	0.0514	0.00136	0.00135
421	0.10084		420	0.00667	0.0055	0.03477	0.03591	0.04516	0.05702	0.06913	0.08349	0.07665	0.07826	0.07255	0.08508	0.08478		421	0.05781	0.00124	0.00154
420	0.10875		419	0.00693	0.00596	0.03728	0.03893	0.04923	0.06219	0.07535	0.09081	0.08378	0.0864	0.08065	0.09312	0.09267		420	0.06481	0.00145	0.00163
419	0.11737		418	0.00743	0.00664	0.03984	0.0421	0.0537	0.06769	0.08177	0.0989	0.09153	0.09504	0.08923	0.10168	0.10086		419	0.07193	0.00131	0.00156
418	0.12633		417	0.00755	0.00704	0.04253	0.04552	0.05798	0.07337	0.08848	0.10698	0.09928	0.10397	0.09825	0.1106	0.10969		418	0.07931	0.00133	0.00167
417	0.13564		416	0.00797	0.00766	0.04523	0.04905	0.06295	0.07946	0.09557	0.11555	0.10755	0.1133	0.1079	0.12022	0.1189		417	0.08707	0.0014	0.00179
416	0.14513		415	0.00844	0.00836	0.04808	0.05279	0.06808	0.08578	0.10288	0.12439	0.11606	0.12275	0.11778	0.1298	0.12854		416	0.09535	0.00121	0.00172
415	0.15514		414	0.00881	0.00896	0.05098	0.05645	0.07338	0.09225	0.11047	0.13343	0.12469	0.13229	0.12772	0.13969	0.1385		415	0.10392	0.00135	0.00176
414	0.16554		413	0.00914	0.00967	0.05385	0.06037	0.07857	0.09879	0.11805	0.14254	0.1337	0.14222	0.13802	0.14971	0.14858		414	0.11282	0.00137	0.00192
413	0.1765		412	0.00961	0.0105	0.05704	0.06442	0.08428	0.10569	0.1261	0.15213	0.14309	0.15302	0.14866	0.16012	0.15913		413	0.12213	0.00135	0.00195
412	0.18749		411	0.01007	0.01126	0.06026	0.06868	0.08997	0.11268	0.13426	0.16199	0.15272	0.16384	0.15987	0.17101	0.16974		412	0.13153	0.00134	0.00211
411	0.1986		410	0.01048	0.01218	0.06368	0.07297	0.09578	0.11989	0.14246	0.17207	0.16222	0.17459	0.17136	0.18217	0.18098		411	0.14125	0.00135	0.00215
410	0.2098		409	0.01079	0.01293	0.06692	0.07718	0.10174	0.1272	0.15079	0.18189	0.17185	0.1854	0.18276	0.19314	0.19214		410	0.15104	0.00132	0.0022
409	0.22074		408	0.0114	0.01379	0.07051	0.08164	0.1076	0.13455	0.15959	0.19229	0.18169	0.19652	0.19401	0.20449	0.20358		409	0.16096	0.00137	0.00224
408	0.23197		407	0.01183	0.01465	0.07372	0.08596	0.11344	0.14191	0.168	0.20264	0.19152	0.20752	0.20507	0.21541	0.21454		408	0.17119	0.00146	0.00245
407	0.2436		406	0.01235	0.0153	0.07716	0.09004	0.11931	0.14911	0.17655	0.21289	0.20148	0.21871	0.21626	0.22659	0.22569		407	0.18087	0.00132	0.00247
406	0.2551		405	0.01275	0.01621	0.08064	0.09447	0.12507	0.15644	0.1852	0.2231	0.21143	0.22977	0.22767	0.23789	0.23687		406	0.19071	0.00132	0.00266
405	0.26686		404	0.01347	0.01712	0.08412	0.09885	0.13104	0.16374	0.19383	0.23359	0.22126	0.24115	0.23933	0.24929	0.24854		405	0.20065	0.00134	0.00268
404	0.27862		403	0.01394	0.01797	0.08753	0.10307	0.13706	0.17087	0.2023	0.24398	0.23109	0.25227	0.25105	0.26068	0.25992		404	0.21074	0.00118	0.00263
403	0.29013		402	0.01426	0.01867	0.09089	0.10751	0.14308	0.17831	0.21093	0.25443	0.24106	0.26351	0.2626	0.2724	0.27151		403	0.22092	0.00127	0.0027
402	0.30209		401	0.01465	0.01944	0.09433	0.112	0.14889	0.18596	0.21971	0.26505	0.25129	0.27494	0.27465	0.28403	0.28322		402	0.23132	0.00123	0.00272
401	0.31416		400	0.01514	0.02026	0.09814	0.11637	0.15503	0.19336	0.22871	0.27598	0.26191	0.28704	0.28653	0.29572	0.2947		401	0.24167	0.0013	0.00286
400	0.32645		399	0.01571	0.02121	0.10165	0.12084	0.1611	0.20091	0.23755	0.28701	0.27255	0.29885	0.29851	0.30734	0.30645		400	0.25214	0.00134	0.00314
399	0.33833		398	0.01622	0.02226	0.10527	0.12543	0.16736	0.20847	0.24658	0.29785	0.28311	0.31068	0.31076	0.31945	0.31849		399	0.26225	0.00128	0.00307
398	0.35015		397	0.0165	0.02291	0.10845	0.1299	0.17347	0.21596	0.25504	0.30805	0.29308	0.32176	0.32272	0.3312	0.3301		398	0.27211	0.00136	0.00312
397	0.36196		396	0.01702	0.02392	0.11222	0.13445	0.17992	0.22379	0.2643	0.31877	0.3032	0.33323	0.33507	0.34321	0.34225		397	0.28275	0.00132	0.00314
396	0.37381		395	0.0174	0.0246	0.11558	0.13885	0.18606	0.23127	0.27305	0.32956	0.31341	0.34455	0.34683	0.35459	0.35399		396	0.29311	0.0012	0.00305
395	0.38596		394	0.01772	0.02539	0.11903	0.14302	0.19193	0.23917	0.28173	0.34004	0.32347	0.35584	0.35862	0.36606	0.36553		395	0.30343	0.00113	0.0033
394	0.39801		393	0.01811	0.02618	0.12253	0.14761	0.19788	0.24653	0.2904	0.35056	0.33359	0.3672	0.37013	0.37755	0.37714		394	0.31374	0.0012	0.00333
393	0.40968		392	0.01872	0.02716	0.12614	0.15203	0.20389	0.25393	0.29893	0.36101	0.34389	0.37851	0.38179	0.38913	0.38871		393	0.32408	0.0012	0.00343
392	0.42132		391	0.01895	0.02786	0.12924	0.15618	0.20985	0.26081	0.30712	0.37081	0.35304	0.38914	0.39312	0.40018	0.39965		392	0.3343	0.00125	0.00343
391	0.43255		390	0.01923	0.02841	0.13225	0.16033	0.21534	0.26797	0.31542	0.3805	0.36256	0.39974	0.40396	0.41082	0.41082		391	0.34462	0.00111	0.00355
390	0.44313		389	0.01988	0.02944	0.13565	0.16444	0.22107	0.27496	0.32365	0.39061	0.372	0.41022	0.41498	0.42146	0.42156		390	0.35418	0.00118	0.00367
389	0.45372		388	0.02018	0.02997	0.13883	0.16832	0.22642	0.28131	0.33133	0.39987	0.38104	0.42016	0.42504	0.43141	0.43161		389	0.36342	0.00118	0.00371
388	0.464		387	0.02079	0.03082	0.14158	0.17218	0.23167	0.2877	0.33887	0.40885	0.38959	0.42956	0.4346	0.44106	0.44132		388	0.37203	0.00137	0.00394
387	0.47365		386	0.02109	0.03168	0.1444	0.17564	0.23618	0.2934	0.34549	0.41708	0.39756	0.43862	0.44403	0.45031	0.45041		387	0.38034	0.00118	0.00391
386	0.48257		385	0.02145	0.03213	0.14724	0.17892	0.24063	0.29883	0.35171	0.42469	0.40435	0.44651	0.45245	0.45848	0.45897		386	0.38764	0.00129	0.00405
385	0.49141		384	0.02171	0.03265	0.14943	0.18182	0.24476	0.30379	0.35748	0.43134	0.41104	0.45437	0.46058	0.46583	0.46688		385	0.39515	0.0013	0.00412
384	0.49925		383	0.02197	0.03306	0.15238	0.1852	0.24975	0.30969	0.36375	0.44082	0.42	0.4647	0.4691	0.47822	0.47666		384	0.40214	0.00111	0.00387
383	0.50821		382	0.02255	0.03419	0.15395	0.18859	0.25355	0.31495	0.37053	0.4467	0.42579	0.47082	0.47626	0.48375	0.48363		383	0.41144	0.0017	0.00373
382	0.5155		381	0.02268	0.03378	0.15595	0.19047	0.25658	0.31845	0.37575	0.45243	0.43106	0.4767	0.4832	0.48986	0.48974		382	0.41614	0.00128	0.00373
381	0.52065		380	0.02308	0.03496	0.15795	0.19308	0.25999	0.32235	0.37923	0.45876	0.43654	0.48195	0.48929	0.49585	0.49669		381	0.42186	0.000974	0.00466
380	0.52735		379	0.02303	0.03462	0.15912	0.19439	0.26256	0.32481	0.38274	0.46117	0.4403	0.48744	0.49422	0.50043	0.5008		380	0.42629	0.00147	0.00464
379	0.53265		378	0.02327	0.03569	0.16091	0.19581	0.26447	0.32855	0.38542	0.46604	0.4448	0.49146	0.49926	0.50364	0.50573		379	0.43095	0.0014	0.0047
378	0.53656		377	0.02379	0.03556	0.1618	0.19789	0.26675	0.33071	0.38858	0.46925	0.44722	0.49473	0.50339	0.50874	0.5093		378	0.43385	0.00153	0.00486
377	0.53975		376	0.02377	0.03567	0.16314	0.19907	0.26872	0.3323	0.39086	0.47234	0.45049	0.49708	0.5056	0.51196	0.51284		377	0.43778	0.00126	0.00468
376	0.54217		375	0.02402	0.03616	0.16423	0.20014	0.27048	0.33481	0.39331	0.47512	0.45284	0.49999	0.50984	0.51414	0.51533		376	0.44004	0.00115	0.00406
375	0.54506		374	0.02431	0.03639	0.16447	0.20105	0.27137	0.33634	0.39494	0.4772	0.45487	0.50293	0.51223	0.51629	0.51913		375	0.44294	0.00142	0.00443
374	0.54756		373	0.02466	0.03653	0.16547	0.20212	0.27265	0.33785	0.39678	0.47981	0.45582	0.50434	0.51398	0.518	0.51984		374	0.44429	0.00133	0.00426
373	0.54916		372	0.02485	0.03679	0.16588	0.20297	0.27312	0.33855	0.39774	0.47971	0.45737	0.50553	0.51514	0.51961	0.52126		373	0.44585	0.0019	0.00468
372	0.54966		371	0.02443	0.03643	0.16558	0.20283	0.27346	0.33846	0.39721	0.48049	0.45742	0.50613	0.51551	0.51986	0.52234		372	0.44659	0.00133	0.00431
371	0.55023		370	0.02455	0.03653	0.16578	0.20291	0.27384	0.33936	0.39777	0.48099	0.45768	0.50654	0.51593	0.51972	0.52181		371	0.44662	0.00164	0.00465
370	0.55057		369	0.02461	0.03678	0.16571	0.20277	0.27335	0.33867	0.39741	0.48022	0.457	0.50591	0.51516	0.51963	0.5216		370	0.44629	0.00126	0.00427
369	0.54941		368	0.02439	0.0366	0.16548	0.20308	0.27261	0.33824	0.39721	0.47895	0.45612	0.50462	0.51428	0.51837	0.52085		369	0.44553	0.00166	0.00475
368	0.5479		367	0.02474	0.03661	0.16506	0.20204	0.27219	0.33718	0.39553	0.47676	0.45453	0.50274	0.51335	0.51624	0.51914		368	0.44507	0.00141	0.00443
367	0.54524		366	0.0245	0.0366	0.16451	0.20128	0.27121	0.3359	0.3939	0.4754	0.45242	0.50063	0.5099	0.51426	0.51734		367	0.44321	0.00139	0.0042
366	0.54337		365	0.02444	0.03618	0.1637	0.19971	0.2692	0.33389	0.39221	0.47231	0.44948	0.49696	0.50732	0.51023	0.51391		366	0.44071	0.00143	0.0044
365	0.53974		364	0.02414	0.03596	0.1625	0.19872	0.26771	0.3314	0.38938	0.46951	0.44644	0.49382	0.5035	0.50669	0.51084		365	0.43763	0.00161	0.00448
364	0.53515		363	0.02398	0.03595	0.16172	0.19709	0.26528	0.32872	0.38619	0.46524	0.44307	0.48912	0.49991	0.50246	0.507		364	0.4339	0.00145	0.00411
363	0.53153		362	0.02373	0.03529	0.16026	0.19571	0.26294	0.32616	0.38261	0.46121	0.43935	0.48504	0.49494	0.49789	0.5028		363	0.43041	0.00143	0.0045
362	0.52611		361	0.02324	0.03483	0.15856	0.19308	0.26018	0.32223	0.37838	0.45711	0.4344	0.47974	0.49011	0.49267	0.49723		362	0.42565	0.00163	0.00424
361	0.52039		360	0.02301	0.0344	0.15653	0.19096	0.25731	0.31873	0.37417	0.45089	0.42915	0.47354	0.48401	0.48636	0.49115		361	0.42038	0.0012	0.0041
360	0.51526		359	0.02315	0.03442	0.15521	0.18881	0.25402	0.31515	0.36946	0.44572	0.42349	0.4678	0.47777	0.48038	0.48528		360	0.41505	0.00161	0.00439
359	0.50761		358	0.0226	0.03351	0.15322	0.18643	0.25064	0.31072	0.36426	0.43932	0.41745	0.46131	0.47125	0.47375	0.47858		359	0.40913	0.00151	0.00419
358	0.50072		357	0.02227	0.03322	0.15095	0.1837	0.2467	0.30553	0.35878	0.43285	0.41163	0.45397	0.46397	0.46655	0.47187		358	0.4032	0.00165	0.0043
357	0.49411		356	0.02194	0.03256	0.14892	0.1809	0.24327	0.30141	0.35331	0.42633	0.40487	0.44669	0.45702	0.45917	0.46446		357	0.39674	0.00189	0.00423
356	0.48652		355	0.0215	0.03159	0.14647	0.17762	0.23886	0.29635	0.34721	0.41948	0.39819	0.439	0.44866	0.45148	0.45679		356	0.39054	0.00192	0.0043
355	0.47914		354	0.02114	0.03117	0.14401	0.17485	0.23459	0.29154	0.34158	0.41184	0.3909	0.43128	0.44067	0.44355	0.44838		355	0.38347	0.00212	0.00405
354	0.47019		353	0.02126	0.03077	0.14188	0.17175	0.23091	0.28651	0.33568	0.40522	0.38395	0.42288	0.43224	0.43532	0.44028		354	0.37624	0.00207	0.00433
353	0.46225		352	0.02048	0.02977	0.13911	0.16793	0.22608	0.28013	0.32895	0.39668	0.37601	0.41407	0.4228	0.42638	0.4316		353	0.36855	0.00216	0.00438
352	0.45311		351	0.02047	0.02962	0.13653	0.16472	0.2218	0.27456	0.32168	0.38858	0.36828	0.40529	0.4145	0.41706	0.42308		352	0.36108	0.00196	0.00412
351	0.4438		350	0.02008	0.02891	0.13345	0.16155	0.21689	0.26922	0.31498	0.3801	0.36035	0.39631	0.40578	0.40903	0.4138		351	0.35286	0.00206	0.00421
350	0.43473		349	0.01973	0.02812	0.13077	0.1579	0.21218	0.26318	0.30772	0.37171	0.35212	0.38683	0.39576	0.39933	0.4042		350	0.34476	0.00229	0.00434
349	0.42486		348	0.01941	0.02761	0.12798	0.15436	0.20748	0.25725	0.30058	0.36316	0.34401	0.37813	0.38605	0.38988	0.39503		349	0.33656	0.00222	0.0043
348	0.41575		347	0.01922	0.02715	0.12528	0.15079	0.20188	0.25101	0.29381	0.3545	0.33602	0.36861	0.37637	0.37998	0.38507		348	0.32812	0.00201	0.00417
347	0.40612		346	0.01894	0.02646	0.12238	0.14703	0.19706	0.24469	0.28632	0.34542	0.32736	0.35926	0.36597	0.37009	0.37517		347	0.31976	0.00207	0.00418
346	0.39673		345	0.01826	0.0256	0.11944	0.1431	0.19167	0.23783	0.27868	0.33574	0.31827	0.34831	0.35584	0.3601	0.36503		346	0.31061	0.00202	0.00426
345	0.3873		344	0.01797	0.02499	0.11633	0.13978	0.18644	0.23164	0.27102	0.32697	0.30922	0.33935	0.34596	0.35052	0.35549		345	0.30179	0.00211	0.00437
344	0.37732		343	0.01799	0.02447	0.11363	0.13568	0.1813	0.2252	0.26342	0.31806	0.30074	0.32947	0.33585	0.34007	0.34536		344	0.29366	0.00225	0.00449
343	0.36795		342	0.01735	0.02399	0.11038	0.13153	0.17641	0.21928	0.25553	0.3085	0.29157	0.3192	0.32537	0.33029	0.33544		343	0.28406	0.00262	0.00479
342	0.35798		341	0.01719	0.02298	0.10716	0.12796	0.17036	0.21197	0.24816	0.29838	0.2828	0.30947	0.31508	0.3199	0.32494		342	0.27509	0.00233	0.00407
341	0.3485		340	0.01662	0.02203	0.10418	0.12323	0.16503	0.20558	0.24002	0.28938	0.27357	0.29894	0.3046	0.30964	0.31483		341	0.26561	0.00233	0.00409
340	0.33894		339	0.01598	0.02122	0.10068	0.11965	0.15967	0.19904	0.23193	0.27969	0.26365	0.2888	0.29427	0.29886	0.30393		340	0.25684	0.00285	0.00451
339	0.32975		338	0.01627	0.02092	0.09856	0.11637	0.15459	0.19287	0.22503	0.27086	0.25524	0.27939	0.2846	0.28956	0.2949		339	0.24774	0.00261	0.00434
338	0.32069		337	0.01605	0.02048	0.09537	0.1125	0.14958	0.1864	0.21742	0.26209	0.247	0.26964	0.27404	0.27939	0.28428		338	0.23934	0.00295	0.00466
337	0.31183		336	0.01501	0.01932	0.09224	0.10861	0.1444	0.18025	0.2098	0.2523	0.23743	0.25938	0.26417	0.27022	0.27487		337	0.23093	0.00281	0.00481
336	0.30347		335	0.01584	0.01907	0.09012	0.10505	0.13973	0.17444	0.20219	0.244	0.22988	0.25007	0.2542	0.25994	0.26535		336	0.22231	0.00288	0.00472
335	0.2949		334	0.0157	0.01867	0.08669	0.10156	0.13506	0.16775	0.1956	0.23565	0.22184	0.24132	0.24474	0.25103	0.25595		335	0.21357	0.00344	0.00513
334	0.28721		333	0.01469	0.01789	0.08428	0.09758	0.13005	0.16183	0.18838	0.22705	0.21258	0.23193	0.23499	0.24194	0.24607		334	0.20582	0.00321	0.00526
333	0.27869		332	0.01511	0.01756	0.08182	0.09483	0.12559	0.15626	0.18126	0.21885	0.20507	0.22366	0.22643	0.23268	0.23729		333	0.19729	0.0033	0.00553
332	0.2709		331	0.01521	0.01727	0.07917	0.09125	0.1207	0.1507	0.17473	0.21124	0.1969	0.21441	0.2175	0.22398	0.2287		332	0.18969	0.00316	0.00545
331	0.26284		330	0.01507	0.01649	0.07732	0.08858	0.11627	0.14547	0.16855	0.20333	0.18984	0.20711	0.20863	0.21614	0.22055		331	0.18239	0.00346	0.00613
330	0.25492		329	0.01535	0.01657	0.07438	0.08565	0.11217	0.13971	0.16216	0.19598	0.18304	0.19941	0.20026	0.20795	0.21175		330	0.17521	0.00378	0.00613
329	0.24811		328	0.01449	0.01555	0.07191	0.08204	0.10701	0.13463	0.15536	0.18838	0.17489	0.19116	0.19181	0.19837	0.20349		329	0.16823	0.00393	0.0068
328	0.24127		327	0.01539	0.0151	0.07056	0.07944	0.10364	0.12988	0.15021	0.18199	0.16928	0.18327	0.18343	0.19143	0.19613		328	0.16041	0.00371	0.00649
327	0.23401		326	0.01528	0.01381	0.06856	0.07623	0.0993	0.1237	0.14436	0.17452	0.16292	0.17556	0.17429	0.18235	0.18779		327	0.15416	0.00399	0.00696
326	0.22817		325	0.01609	0.01476	0.06742	0.07492	0.09678	0.12068	0.13987	0.17012	0.15717	0.16873	0.16777	0.17666	0.18207		326	0.14801	0.00448	0.00793
325	0.22181		324	0.01621	0.01424	0.06607	0.07275	0.09327	0.11669	0.13447	0.16301	0.15191	0.16262	0.16121	0.17024	0.17488		325	0.14177	0.0043	0.00813
324	0.21588		323	0.01573	0.01381	0.06428	0.07008	0.09033	0.11313	0.12982	0.15709	0.1459	0.15624	0.15504	0.16352	0.16908		324	0.1367	0.00441	0.00914
323	0.21189		322	0.01689	0.01456	0.06277	0.06841	0.08797	0.10986	0.12605	0.15281	0.14134	0.15126	0.14916	0.15847	0.16372		323	0.13088	0.00476	0.00999
322	0.20714		321	0.01743	0.01497	0.06224	0.06679	0.0858	0.10641	0.12222	0.1482	0.13669	0.14599	0.14321	0.15298	0.1588		322	0.12687	0.00465	0.01047
321	0.20323		320	0.01797	0.01585	0.06164	0.06615	0.08403	0.10369	0.11933	0.14439	0.13334	0.14168	0.13974	0.14946	0.15434		321	0.12307	0.00482	0.01117
320	0.2003		319	0.0188	0.01597	0.06017	0.06471	0.08222	0.10188	0.11636	0.13992	0.12916	0.1377	0.13569	0.14472	0.14943		320	0.11915	0.00427	0.01146
319	0.19767		318	0.02046	0.0173	0.06127	0.06551	0.08184	0.10171	0.11534	0.139	0.12767	0.13605	0.13309	0.14244	0.14773		319	0.11681	0.00496	0.01356
318	0.19595		317	0.02134	0.01819	0.06185	0.06525	0.08174	0.10106	0.11472	0.13756	0.12627	0.13509	0.13138	0.14079	0.14581		318	0.11405	0.0049	0.01378
317	0.19486		316	0.02252	0.01911	0.06274	0.06638	0.08266	0.10187	0.11418	0.13658	0.1257	0.13378	0.13048	0.13974	0.14448		317	0.11333	0.0052	0.01582
316	0.19542		315	0.02481	0.02142	0.06439	0.06781	0.08441	0.10421	0.11537	0.13878	0.1266	0.13526	0.13159	0.14109	0.14547		316	0.11261	0.00491	0.01662
315	0.19738		314	0.0268	0.02272	0.06714	0.07138	0.08656	0.10707	0.11849	0.14122	0.12961	0.13835	0.13423	0.14378	0.14803		315	0.11334	0.0053	0.01838
314	0.19996		313	0.02825	0.02479	0.06961	0.07357	0.09033	0.11114	0.12255	0.14552	0.13337	0.14281	0.13876	0.14736	0.15223		314	0.11583	0.00523	0.02042
313	0.20494		312	0.03152	0.02841	0.0752	0.07913	0.09641	0.11868	0.12917	0.15396	0.14144	0.15013	0.1469	0.15631	0.15945		313	0.1194	0.00535	0.02242
312	0.21248		311	0.03415	0.03151	0.07953	0.08554	0.10435	0.12639	0.13856	0.1638	0.15082	0.16123	0.15712	0.16573	0.16947		312	0.12673	0.00557	0.02505
311	0.223		310	0.038	0.03564	0.08778	0.09453	0.11502	0.13881	0.15204	0.17844	0.16458	0.17678	0.17409	0.18285	0.18562		311	0.13582	0.00509	0.02759
310	0.23841		309	0.04278	0.04054	0.09702	0.10575	0.12954	0.1566	0.16987	0.19932	0.18449	0.19783	0.19559	0.20391	0.20653		310	0.14972	0.00539	0.03118
309	0.25926		308	0.04842	0.04733	0.10948	0.12144	0.14886	0.17869	0.19464	0.22716	0.21089	0.22716	0.22676	0.23413	0.23601		309	0.16867	0.00597	0.03537
308	0.28685		307	0.05523	0.05509	0.12584	0.13993	0.17211	0.20691	0.22573	0.26354	0.24537	0.26581	0.26445	0.27144	0.27376		308	0.1937	0.00562	0.0396
307	0.32431		306	0.06363	0.06426	0.14549	0.16303	0.20062	0.24148	0.26361	0.30932	0.28974	0.31355	0.31204	0.31937	0.31883		307	0.22715	0.00588	0.04502
306	0.37366		305	0.07214	0.07514	0.16879	0.19066	0.23594	0.28301	0.31061	0.36323	0.34232	0.37253	0.37118	0.37864	0.37597		306	0.26922	0.00568	0.05088
305	0.43306		304	0.08286	0.08787	0.19861	0.22504	0.27992	0.33517	0.36836	0.43161	0.40612	0.4448	0.4454	0.45233	0.44714		305	0.32478	0.00614	0.05871
304	0.50633		303	0.09618	0.10333	0.23095	0.26467	0.33063	0.39536	0.43483	0.50919	0.48071	0.52698	0.52966	0.53505	0.53039		304	0.39188	0.00623	0.06752
303	0.59132		302	0.11032	0.12043	0.26801	0.30893	0.38687	0.46363	0.5125	0.5994	0.56659	0.61978	0.62431	0.63003	0.6233		303	0.46842	0.00613	0.07761
302	0.69049		301	0.12818	0.14008	0.30949	0.35732	0.44874	0.53697	0.5941	0.69695	0.65978	0.7209	0.72794	0.73092	0.72243		302	0.55445	0.00611	0.08962
301	0.79911		300	0.14812	0.16187	0.35503	0.41022	0.51267	0.61296	0.67757	0.7949	0.75541	0.83007	0.83402	0.838	0.82926		301	0.64721	0.00722	0.10436
300	0.90972		299	0.16919	0.18656	0.40079	0.46513	0.58056	0.68693	0.76102	0.8915	0.84834	0.93543	0.94282	0.94946	0.93397		300	0.74494	0.00644	0.1197
299	1.01653		298	0.19288	0.21205	0.44646	0.51679	0.64453	0.76251	0.83939	0.98747	0.93412	1.03465	1.04886	1.05077	1.03624		299	0.84207	0.007	0.13769
298	1.11781		297	0.21757	0.2388	0.48979	0.56731	0.70324	0.83094	0.91305	1.06978	1.01564	1.12216	1.13898	1.13966	1.12606		298	0.93389	0.00697	0.15735
297	1.2119		296	0.24403	0.26575	0.53061	0.61232	0.75655	0.89258	0.98027	1.14412	1.08904	1.20017	1.21882	1.2168	1.20486		297	1.02135	0.00711	0.18017
296	1.28475		295	0.2692	0.29146	0.56618	0.65107	0.80204	0.94177	1.03302	1.2028	1.1408	1.25878	1.27421	1.27839	1.27144		296	1.09263	0.00693	0.20387
295	1.34772		294	0.29495	0.31768	0.5995	0.68453	0.84034	0.98117	1.07233	1.25296	1.18709	1.30649	1.32331	1.32279	1.31661		295	1.1506	0.00737	0.22897
294	1.39911		293	0.321	0.34325	0.6272	0.71422	0.87013	1.01282	1.0989	1.28665	1.21971	1.34396	1.36126	1.36069	1.35673		294	1.20592	0.0075	0.25442
293	1.43578		292	0.34504	0.36645	0.65263	0.73805	0.89366	1.03827	1.12067	1.30707	1.23425	1.35962	1.38424	1.38004	1.37469		293	1.24114	0.00803	0.28004
292	1.45399		291	0.36719	0.38821	0.66945	0.75537	0.90972	1.0478	1.13232	1.3096	1.24127	1.36389	1.39257	1.38705	1.38705		292	1.26456	0.00793	0.30438
291	1.46534		290	0.38717	0.40629	0.68229	0.76774	0.9167	1.05457	1.13483	1.31558	1.2351	1.36569	1.39155	1.38846	1.38418		291	1.27873	0.00833	0.32884
290	1.46973		289	0.40551	0.42208	0.69176	0.77323	0.91685	1.05463	1.12105	1.30336	1.22291	1.34827	1.37981	1.37559	1.3726		290	1.27933	0.00839	0.35017
289	1.44832		288	0.42039	0.43618	0.69624	0.77408	0.91407	1.04453	1.10704	1.28232	1.19774	1.32792	1.35122	1.34387	1.35811		289	1.27397	0.00866	0.36913
288	1.4298		287	0.43387	0.44709	0.69813	0.76964	0.90296	1.02404	1.08284	1.24977	1.1712	1.29162	1.31998	1.31206	1.31892		288	1.25655	0.00861	0.38671
287	1.3999		286	0.44325	0.45487	0.69265	0.76245	0.88675	1.00534	1.05685	1.21998	1.13868	1.25545	1.28262	1.28164	1.28906		287	1.22727	0.0094	0.40101
286	1.36315		285	0.45252	0.46159	0.68759	0.75195	0.8672	0.98079	1.02373	1.17821	1.10351	1.21252	1.2367	1.23228	1.24977		286	1.20461	0.00931	0.4139
285	1.32139		284	0.45765	0.46498	0.67765	0.73861	0.84897	0.95287	0.98764	1.13457	1.06083	1.17018	1.19256	1.18537	1.20193		285	1.17086	0.00939	0.4239
284	1.27429		283	0.45996	0.4657	0.66505	0.71877	0.82081	0.91829	0.94656	1.08331	1.00825	1.11332	1.1362	1.13585	1.15215		284	1.12849	0.00981	0.43069
283	1.22043		282	0.46059	0.46339	0.6504	0.69996	0.7916	0.88425	0.90285	1.03319	0.96183	1.06054	1.08494	1.0802	1.09751		283	1.08782	0.01017	0.437
282	1.16152		281	0.45814	0.45949	0.62943	0.67528	0.75954	0.84484	0.85941	0.9752	0.90652	1.00074	1.01928	1.01845	1.03836		282	1.03714	0.0101	0.43905
281	1.10474		280	0.4537	0.45273	0.61006	0.65111	0.72746	0.80321	0.81049	0.92265	0.85258	0.94185	0.95474	0.95737	0.97671		281	0.98932	0.01061	0.44061
280	1.04471																	280	0.93525	0.01088	0.43731

## Sheet: Fig. S6
Supplementary Figure 6a			Supplementary Figure 6b			Supplementary Figure 6c			Supplementary Figure 6d
m/z	intensity		m/z	intensity		m/z	intensity		m/z	intensity
399.964	68.2353		399.963	18.4314		399.969	37.2549		399.965	33.3333
399.977	69.0196		399.976	25.4902		399.982	36.8627		399.977	45098
399.989	70.1961		399.988	26.2745		399.994	51.3726		399.989	54902
400.001	81.1765		400	26.6667		400.006	56.0784		400.002	57.2549
400.013	88.2353		400.012	35.6863		400.018	50.5882		400.014	60.3922
400.026	90.1961		400.025	49.8039		400.031	72549		400.026	57.6471
400.038	110.98		400.037	61.1765		400.043	120		400.039	68.2353
400.05	170588		400.049	97.6471		400.055	157647		400.051	104314
400.063	249804		400.062	154118		400.068	161569		400.063	132157
400.075	300		400.074	183137		400.08	149.02		400.075	135686
400.087	284706		400.086	185098		400.092	147451		400.088	125.49
400.1	248627		400.099	161176		400.104	136471		400.1	118824
400.112	238431		400.111	144314		400.117	150196		400.112	123137
400.124	264314		400.123	147451		400.129	168235		400.125	136863
400.136	281176		400.135	183137		400.141	187451		400.137	148627
400.149	338431		400.148	233333		400.154	228627		400.149	191373
400.161	447843		400.16	283137		400.166	263137		400.161	227059
400.173	557647		400.172	301569		400.178	294118		400.174	257647
400.186	684706		400.185	332549		400.191	426275		400.186	307843
400.198	862745		400.197	334.51		400.203	1456.08		400.198	380784
400.21	1144.71		400.209	325882		400.215	4905.1		400.211	552549
400.223	1624.31		400.221	386275		400.227	10616.9		400.223	949412
400.235	2240.78		400.234	514118		400.24	15310.6		400.235	1483.92
400.247	2852.94		400.246	738824		400.252	16119.2		400.248	1892.16
400.259	3389.8		400.258	984706		400.264	13181.2		400.26	1969.02
400.272	3900.39		400.271	1001.96		400.277	8669.41		400.272	1724.71
400.284	4225.1		400.283	785882		400.289	5014.9		400.284	1411.76
400.296	4226.27		400.295	589804		400.301	2799.22		400.297	1141.18
400.309	3736.47		400.308	458039		400.314	1562.35		400.309	854.51
400.321	2810.98		400.32	347059		400.326	1041.96		400.321	558431
400.333	1774.51		400.332	247451		400.338	915686		400.334	346275
400.346	964706		400.344	160		400.35	858431		400.346	229.02
400.358	520		400.357	112941		400.363	760392		400.358	155294
400.37	364706		400.369	92549		400.375	689412		400.371	109412
400.382	295294		400.381	72549		400.387	617255		400.383	86.2745
400.395	249.02		400.394	51.7647		400.4	498431		400.395	86.6667
400.407	203529		400.406	40		400.412	375686		400.407	97.2549
400.419	172941		400.418	39.2157		400.424	274.51		400.42	96.8627
400.432	127843		400.431	43.9216		400.437	202353		400.432	87.8431
400.444	114118		400.443	48.6275		400.449	150588		400.444	76.8627
400.456	121961		400.455	45.4902		400.461	119216		400.457	63.5294
400.469	119216		400.467	33.7255		400.473	87451		400.469	54902
400.481	118824		400.48	38.0392		400.486	63.5294		400.481	49.0196
400.493	97.2549		400.492	47.8431		400.498	50.1961		400.494	45098
400.505	70.5882		400.504	37.6471		400.51	46.6667		400.506	53.3333
400.518	64.7059		400.517	20		400.523	58.8235		400.518	56.0784
400.53	49.8039		400.529	14.1176		400.535	65.8824		400.53	45098
400.542	40		400.541	19.2157		400.547	68.6274		400.543	32549
400.555	49.4118		400.554	27.0588		400.56	78.0392		400.555	34.1176
400.567	58.4314		400.566	31.7647		400.572	85.8824		400.567	44.7059
400.579	60.7843		400.578	22.3529		400.584	50.5882		400.58	55.6863
400.592	70.5882		400.591	18.0392		400.596	21.9608		400.592	57.6471
400.604	79.6078		400.603	22.7451		400.609	18.0392		400.604	42.7451
400.616	85098		400.615	24.7059		400.621	18.0392		400.617	43.1373
400.628	78.8235		400.627	21.9608		400.633	16.8627		400.629	57.6471
400.641	67451		400.64	14.1176		400.646	25.4902		400.641	47.8431
400.653	52.1569		400.652	9.41177		400.658	34.1176		400.654	32549
400.665	49.4118		400.664	12.1569		400.67	34902		400.666	36.0784
400.678	49.0196		400.677	16.4706		400.683	35.2941		400.678	40.3922
400.69	50.9804		400.689	19.6078		400.695	36.8627		400.69	35.2941
400.702	58.8235		400.701	15.2941		400.707	36.4706		400.703	33.3333
400.715	65098		400.714	14.1176		400.72	38.4314		400.715	42.7451
400.727	63.1373		400.726	13.7255		400.732	38.4314		400.727	47451
400.739	69.4118		400.738	14.1176		400.744	43.1373		400.74	36.8627
400.752	65098		400.75	13.3333		400.756	53.7255		400.752	25.4902
400.764	51.7647		400.763	18.4314		400.769	63.9216		400.764	26.6667
400.776	44.7059		400.775	22.3529		400.781	57.2549		400.777	31.3725
400.788	48.2353		400.787	15.2941		400.793	44.7059		400.789	38.4314
400.801	50.5882		400.8	16.4706		400.806	38.8235		400.801	31.3725
400.813	56.8627		400.812	27451		400.818	37.6471		400.814	29.0196
400.825	58.0392		400.824	27.8431		400.83	41.5686		400.826	33.7255
400.838	61.5686		400.837	27451		400.843	50.5882		400.838	36.4706
400.85	70.5882		400.849	27.0588		400.855	52.1569		400.85	36.8627
400.862	59.2157		400.861	20.3922		400.867	45.8824		400.863	36.4706
400.875	43.1373		400.874	16.8627		400.88	33.7255		400.875	40.3922
400.887	47.0588		400.886	16.4706		400.892	26.6667		400.887	37.6471
400.899	52549		400.898	12.9412		400.904	27451		400.9	38.0392
400.912	55.6863		400.91	12.1569		400.916	28.6275		400.912	43.9216
400.924	63.1373		400.923	12.1569		400.929	27.8431		400.924	41.1765
400.936	65.8824		400.935	12.1569		400.941	30.9804		400.937	41.9608
400.948	64.3137		400.947	12.1569		400.953	47451		400.949	46.6667
400.961	61.5686		400.96	16.8627		400.966	63.5294		400.961	53.3333
400.973	65.4902		400.972	23.5294		400.978	102353		400.974	102353
400.985	96.8627		400.984	32.1569		400.99	155686		400.986	368235
400.998	264314		400.997	75.2941		401.003	178039		400.998	923529
401.01	669.02		401.009	183922		401.015	165882		401.01	1641.57
401.022	1167.84		401.021	303529		401.027	154.51		401.023	2198.04
401.035	1481.96		401.034	381961		401.04	123529		401.035	2167.45
401.047	1347.06		401.046	357255		401.052	81.1765		401.047	1530.59
401.059	912549		401.058	273333		401.064	75.2941		401.06	745.49
401.072	514118		401.07	181961		401.076	77.2549		401.072	292549
401.084	301176		401.083	110196		401.089	106275		401.084	160392
401.096	221569		401.095	98.0392		401.101	113333		401.097	143922
401.108	215686		401.107	115294		401.113	105098		401.109	156471
401.121	238824		401.12	126667		401.126	117255		401.121	178039
401.133	317647		401.132	160392		401.138	158431		401.134	219216
401.145	415686		401.144	222353		401.15	220784		401.146	248627
401.158	487059		401.157	251373		401.163	290.98		401.158	294118
401.17	589.02		401.169	271765		401.175	322745		401.171	329804
401.182	736078		401.181	328235		401.187	340784		401.183	352941
401.195	861961		401.194	372941		401.2	469804		401.195	386275
401.207	973726		401.206	373725		401.212	1181.57		401.207	463922
401.219	1226.67		401.218	361961		401.224	3116.47		401.22	616471
401.232	1748.24		401.231	368235		401.237	5936.08		401.232	840392
401.244	2280.39		401.243	400		401.249	7839.61		401.244	1124.71
401.256	2550.2		401.255	481961		401.261	7384.31		401.257	1320.78
401.269	2545.49		401.267	529412		401.274	5336.86		401.269	1289.02
401.281	2481.96		401.28	454.51		401.286	3340.39		401.281	1114.12
401.293	2376.47		401.292	327059		401.298	1958.04		401.294	866275
401.305	2118.82		401.304	227059		401.31	1012.55		401.306	570588
401.318	1648.63		401.317	145098		401.323	540392		401.318	329412
401.33	1151.37		401.329	91.7647		401.335	451373		401.331	224706
401.342	778824		401.341	76.0784		401.347	446667		401.343	167059
401.355	485882		401.354	58.0392		401.36	392157		401.355	113333
401.367	292549		401.366	44.3137		401.372	331765		401.368	82.3529
401.379	223137		401.378	36.4706		401.384	273333		401.38	65.4902
401.392	175686		401.391	30.5882		401.397	213333		401.392	44.7059
401.404	126275		401.403	28.6275		401.409	154118		401.404	40.7843
401.416	103137		401.415	28.6275		401.421	122745		401.417	36.0784
401.429	114118		401.428	24.3137		401.434	100392		401.429	38.4314
401.441	95.2941		401.44	20.7843		401.446	79.6078		401.441	31.7647
401.453	79.6078		401.452	18.8235		401.458	63.9216		401.454	29.8039
401.466	68.6274		401.465	21.5686		401.471	51.3726		401.466	29.4118
401.478	69.8039		401.477	23.1373		401.483	44.7059		401.478	25.4902
401.49	85098		401.489	20.3922		401.495	43.5294		401.491	15.2941
401.503	94.5098		401.502	19.2157		401.508	36.8627		401.503	10.5882
401.515	78.8235		401.514	16.0784		401.52	26.6667		401.515	16.4706
401.527	67.8431		401.526	24.3137		401.532	33.7255		401.528	29.4118
401.54	66.2745		401.538	33.3333		401.544	47.0588		401.54	31.3725
401.552	59.2157		401.551	34.1176		401.557	44.3137		401.552	33.7255
401.564	50.1961		401.563	28.2353		401.569	35.2941		401.565	37.6471
401.576	44.3137		401.575	24.3137		401.581	40.7843		401.577	32549
401.589	48.2353		401.588	28.2353		401.594	41.5686		401.589	34.5098
401.601	58.8235		401.6	30.1961		401.606	26.2745		401.602	36.4706
401.613	56.8627		401.612	19.2157		401.618	17.2549		401.614	36.8627
401.626	53.7255		401.625	10.1961		401.631	16.4706		401.626	38.0392
401.638	49.8039		401.637	16.4706		401.643	18.4314		401.639	26.6667
401.65	54902		401.649	20		401.655	13.3333		401.651	16.0784
401.663	58.0392		401.662	16.4706		401.668	13.7255		401.663	22.3529
401.675	49.4118		401.674	16.4706		401.68	25.4902		401.675	26.6667
401.687	60.3922		401.686	15.2941		401.692	34902		401.688	22.3529
401.7	68.6274		401.699	21.5686		401.705	34.5098		401.7	18.8235
401.712	59.6078		401.711	24.3137		401.717	33.7255		401.712	21.5686
401.724	60.7843		401.723	19.6078		401.729	42.3529		401.725	32.9412
401.737	65.4902		401.736	16.4706		401.742	73.3333		401.737	32.9412
401.749	68.6274		401.748	22.3529		401.754	110588		401.749	30.9804
401.761	64.7059		401.76	25.4902		401.766	125098		401.762	32549
401.774	71.3726		401.773	21.1765		401.779	95.6863		401.774	31.3725
401.786	74.5098		401.785	17.6471		401.791	65.4902		401.786	28.6275
401.798	59.6078		401.797	26.2745		401.803	53.3333		401.799	24.7059
401.811	41.9608		401.81	30.1961		401.816	45.4902		401.811	25098
401.823	40.7843		401.822	21.9608		401.828	36.8627		401.823	30.1961
401.835	40		401.834	20.7843		401.84	41.1765		401.836	26.2745
401.848	47.8431		401.846	24.7059		401.852	48.6275		401.848	17.2549
401.86	63.1373		401.859	15.2941		401.865	60		401.86	22.3529
401.872	60		401.871	7.84314		401.877	72549		401.873	29.0196
401.885	58.8235		401.883	9.41177		401.889	85.8824		401.885	21.5686
401.897	49.4118		401.896	16.0784		401.902	86.6667		401.897	26.6667
401.909	37.2549		401.908	21.5686		401.914	71.7647		401.91	40
401.921	46.6667		401.92	26.2745		401.926	67451		401.922	41.5686
401.934	65.4902		401.933	21.5686		401.939	67451		401.934	32.9412
401.946	67.8431		401.945	16.4706		401.951	61.5686		401.947	33.7255
401.958	52.9412		401.957	12.9412		401.963	56.8627		401.959	37.2549
401.971	53.7255		401.97	17.2549		401.976	62.7451		401.971	54.5098
401.983	71.3726		401.982	25.8824		401.988	85.8824		401.984	96.0784
401.995	82.3529		401.994	37.2549		402	93.3333		401.996	192941
402.008	120392		402.007	51.7647		402.013	76.8627		402.008	335294
402.02	219608		402.019	78.4314		402.025	72549		402.021	462353
402.032	336471		402.031	113725		402.037	82.3529		402.033	448627
402.045	388627		402.044	131765		402.05	76.0784		402.045	325098
402.057	330588		402.056	133333		402.062	66.2745		402.058	208235
402.069	223529		402.068	130588		402.074	76.4706		402.07	121569
402.082	175294		402.081	116863		402.087	102745		402.082	100392
402.094	181961		402.093	91.7647		402.099	125.49		402.094	121961
402.106	191373		402.105	69.0196		402.111	116078		402.107	141569
402.119	208627		402.118	73.3333		402.124	117255		402.119	136863
402.131	245098		402.13	105.49		402.136	139608		402.131	126275
402.143	308235		402.142	201569		402.148	174118		402.144	156471
402.156	370.98		402.155	390.98		402.161	203529		402.156	223137
402.168	442745		402.167	796471		402.173	250.98		402.168	289.02
402.18	547451		402.179	1503.92		402.185	309.02		402.181	377647
402.193	778431		402.192	2253.73		402.198	418824		402.193	467059
402.205	1270.98		402.204	2409.02		402.21	1461.96		402.205	567843
402.217	1912.55		402.216	1849.02		402.222	7384.31		402.218	1258.04
402.23	2476.86		402.229	1166.27		402.235	21050.2		402.23	3945.49
402.242	3301.96		402.241	763137		402.247	34064.3		402.242	9432.55
402.254	5214.12		402.253	665.49		402.259	40320		402.255	15659.2
402.267	8457.65		402.266	724314		402.272	41457.3		402.267	18241.2
402.279	11321.6		402.278	781961		402.284	37718		402.279	15437.3
402.291	11336.5		402.29	722745		402.296	29942.7		402.292	9944.31
402.304	8586.27		402.303	534.51		402.309	19997.6		402.304	5345.1
402.316	5314.51		402.315	356863		402.321	12064.3		402.316	2664.71
402.328	2972.16		402.327	263529		402.333	7603.14		402.329	1330.98
402.341	1663.53		402.34	194118		402.346	5297.25		402.341	829.02
402.353	1001.96		402.352	125882		402.358	4645.88		402.353	724706
402.365	749804		402.364	90.1961		402.37	4684.71		402.366	703529
402.378	635294		402.377	66.2745		402.383	4600.39		402.378	662353
402.39	541569		402.389	45.4902		402.395	4214.51		402.39	584706
402.402	452941		402.401	26.2745		402.407	3554.12		402.403	477647
402.415	404706		402.414	22.7451		402.42	2868.24		402.415	369.02
402.427	330196		402.426	25.4902		402.432	2245.49		402.427	266667
402.439	243137		402.438	26.6667		402.444	1606.67		402.44	199216
402.452	183922		402.451	22.3529		402.457	964706		402.452	129804
402.464	153725		402.463	21.1765		402.469	474902		402.464	78.0392
402.476	133725		402.475	25098		402.481	216471		402.477	52549
402.489	124706		402.488	23.9216		402.494	121961		402.489	50.5882
402.501	115686		402.5	21.9608		402.506	76.4706		402.501	45098
402.513	96.8627		402.512	25098		402.518	54902		402.514	33.7255
402.526	79.2157		402.525	23.1373		402.531	36.8627		402.526	27.8431
402.538	71.3726		402.537	19.6078		402.543	27.8431		402.538	29.8039
402.55	66.2745		402.549	18.4314		402.555	30.1961		402.551	32.9412
402.563	62.3529		402.562	16.0784		402.568	91.7647		402.563	40.3922
402.575	57.2549		402.574	16.0784		402.58	371373		402.575	44.7059
402.587	63.5294		402.586	23.5294		402.592	476863		402.588	64.7059
402.6	58.8235		402.599	22.3529		402.605	143529		402.6	61.1765
402.612	63.1373		402.611	19.2157		402.617	14.1176		402.612	43.9216
402.624	56.0784		402.623	21.1765		402.629	9.80392		402.625	23.5294
402.637	47.0588		402.636	30.1961		402.642	4.70588		402.637	10.9804
402.649	43.1373		402.648	33.7255		402.654	6.27451		402.649	18.0392
402.661	35.6863		402.66	31.7647		402.666	12549		402.662	26.2745
402.674	46.2745		402.673	26.2745		402.679	27451		402.674	23.9216
402.686	60		402.685	25.4902		402.691	24.7059		402.686	29.8039
402.698	54902		402.697	28.6275		402.703	27451		402.699	36.4706
402.711	54.1176		402.71	23.1373		402.716	43.1373		402.711	32.1569
402.723	55.2941		402.722	18.0392		402.728	57.6471		402.723	25098
402.735	60.7843		402.734	20		402.74	92.9412		402.736	20.7843
402.748	74902		402.747	27.0588		402.753	166667		402.748	26.6667
402.76	86.6667		402.759	28.6275		402.765	259608		402.76	33.7255
402.772	84.3137		402.771	19.6078		402.777	313725		402.773	32.1569
402.785	67.0588		402.784	15.6863		402.79	339608		402.785	31.7647
402.797	66.6667		402.796	17.2549		402.802	347451		402.797	32549
402.809	87.0588		402.808	24.7059		402.814	331765		402.81	34902
402.822	87451		402.821	24.3137		402.827	301961		402.822	31.3725
402.834	73.3333		402.833	16.4706		402.839	269412		402.834	35.6863
402.846	75.2941		402.845	12549		402.851	254118		402.847	40
402.859	82.3529		402.858	11.7647		402.864	252941		402.859	34902
402.871	74902		402.87	10.9804		402.876	247059		402.871	23.9216
402.883	63.9216		402.882	14.5098		402.888	233725		402.884	20.3922
402.896	57.2549		402.895	21.5686		402.901	180392		402.896	22.3529
402.908	57.2549		402.907	22.7451		402.913	124314		402.908	18.4314
402.92	58.0392		402.919	24.7059		402.925	86.6667		402.921	28.2353
402.933	68.6274		402.932	28.6275		402.938	59.2157		402.933	31.7647
402.945	78.0392		402.944	30.5882		402.95	49.8039		402.945	20.3922
402.957	85098		402.956	26.2745		402.962	56.4706		402.958	21.9608
402.97	80		402.969	18.0392		402.975	98.4314		402.97	32.9412
402.982	74.5098		402.981	18.8235		402.987	350588		402.983	52549
402.994	76.0784		402.993	25.8824		402.999	794118		402.995	94.1176
403.007	105098		403.006	24.3137		403.012	1001.96		403.007	169804
403.019	154118		403.018	32549		403.024	626275		403.02	197647
403.031	200		403.03	48.2353		403.036	123529		403.032	163529
403.044	209804		403.043	53.7255		403.049	17.2549		403.044	126667
403.056	186275		403.055	54902		403.061	13.7255		403.057	97.2549
403.068	147451		403.067	67451		403.073	14902		403.069	74902
403.081	132941		403.08	72.1569		403.086	17.6471		403.081	68.6274
403.093	148627		403.092	78.4314		403.098	21.1765		403.094	86.2745
403.105	183137		403.104	98.0392		403.11	53.7255		403.106	112941
403.118	230588		403.117	145882		403.123	75.2941		403.118	126667
403.13	283529		403.129	202745		403.135	93.3333		403.131	152157
403.142	346275		403.141	229804		403.147	108627		403.143	180
403.155	448627		403.154	249.02		403.16	111373		403.155	207843
403.167	620784		403.166	362353		403.172	120392		403.168	261176
403.18	807451		403.178	614.51		403.185	174118		403.18	376471
403.192	1004.31		403.191	904706		403.197	279608		403.192	503137
403.204	1286.67		403.203	1058.82		403.209	456078		403.205	572549
403.217	1680.78		403.216	1004.71		403.222	1362.35		403.217	628235
403.229	2629.02		403.228	800784		403.234	4504.31		403.229	1029.02
403.241	4689.02		403.24	639216		403.246	10601.6		403.242	2196.08
403.254	7522.35		403.253	563137		403.259	16765.1		403.254	3885.88
403.266	9670.59		403.265	600784		403.271	18807.5		403.266	5047.84
403.278	9732.16		403.277	665098		403.283	16509		403.279	5076.47
403.291	7909.41		403.29	661569		403.296	11899.2		403.291	4332.55
403.303	5466.27		403.302	570588		403.308	7135.29		403.303	3204.71
403.315	3365.88		403.314	412157		403.32	3623.53		403.316	1988.63
403.328	1994.9		403.327	227059		403.333	1726.27		403.328	1054.9
403.34	1205.49		403.339	112157		403.345	1084.31		403.34	543529
403.352	805098		403.351	88.6274		403.357	999216		403.353	329.02
403.365	612549		403.364	82.3529		403.37	914902		403.365	240
403.377	532941		403.376	72.1569		403.382	818431		403.378	195294
403.389	480		403.388	58.4314		403.394	723922		403.39	164314
403.402	417255		403.401	45.4902		403.407	596863		403.402	137255
403.414	343529		403.413	30.1961		403.419	478824		403.415	109412
403.426	279216		403.425	23.9216		403.431	362745		403.427	92.1569
403.439	213725		403.438	25.8824		403.444	258039		403.439	77.2549
403.451	170.98		403.45	31.3725		403.456	166275		403.452	53.7255
403.463	132941		403.462	40.7843		403.468	97.2549		403.464	35.2941
403.476	108627		403.475	46.6667		403.481	57.2549		403.476	42.3529
403.488	92549		403.487	40.3922		403.493	45098		403.489	54.5098
403.501	86.2745		403.499	30.1961		403.506	43.9216		403.501	50.9804
403.513	81.5686		403.512	19.6078		403.518	44.7059		403.513	32549
403.525	75.2941		403.524	14.5098		403.53	33.3333		403.526	27.0588
403.538	68.2353		403.537	12549		403.543	21.1765		403.538	38.0392
403.55	71.7647		403.549	13.7255		403.555	24.3137		403.55	56.4706
403.562	67.8431		403.561	14902		403.567	33.3333		403.563	61.1765
403.575	65.4902		403.574	9.01961		403.58	60.3922		403.575	44.7059
403.587	70.9804		403.586	12.1569		403.592	99.2157		403.587	35.2941
403.599	89.4118		403.598	20		403.604	66.2745		403.6	30.5882
403.612	85.4902		403.611	32.1569		403.617	14.1176		403.612	30.5882
403.624	58.8235		403.623	41.1765		403.629	9.41177		403.624	33.3333
403.636	50.9804		403.635	31.3725		403.641	16.0784		403.637	32549
403.649	61.5686		403.648	20.3922		403.654	14.5098		403.649	39.6078
403.661	54902		403.66	16.4706		403.666	14.1176		403.662	36.4706
403.673	39.2157		403.672	11.3725		403.678	18.8235		403.674	22.7451
403.686	40.3922		403.685	9.80392		403.691	21.1765		403.686	14.1176
403.698	59.2157		403.697	14.1176		403.703	17.6471		403.699	20.3922
403.71	67451		403.709	20.3922		403.715	23.1373		403.711	29.4118
403.723	54902		403.722	20		403.728	41.1765		403.723	29.4118
403.735	37.6471		403.734	16.8627		403.74	58.8235		403.736	38.0392
403.748	38.0392		403.746	18.4314		403.753	61.1765		403.748	43.5294
403.76	48.2353		403.759	19.6078		403.765	62.3529		403.76	37.6471
403.772	58.0392		403.771	14902		403.777	62.7451		403.773	33.3333
403.785	61.9608		403.784	13.3333		403.79	63.9216		403.785	30.5882
403.797	60.7843		403.796	23.5294		403.802	65.8824		403.797	28.2353
403.809	64.7059		403.808	32549		403.814	58.4314		403.81	25.8824
403.822	56.0784		403.821	26.2745		403.827	42.3529		403.822	23.5294
403.834	50.5882		403.833	17.6471		403.839	38.0392		403.834	22.7451
403.846	46.2745		403.845	23.5294		403.851	56.4706		403.847	29.0196
403.859	40.7843		403.858	27451		403.864	69.0196		403.859	25098
403.871	41.5686		403.87	19.6078		403.876	60.7843		403.872	19.2157
403.883	51.7647		403.882	13.3333		403.888	53.3333		403.884	18.0392
403.896	58.4314		403.895	17.6471		403.901	48.2353		403.896	21.9608
403.908	55.6863		403.907	21.5686		403.913	40.3922		403.909	23.9216
403.92	48.6275		403.919	16.8627		403.925	47.0588		403.921	25098
403.933	59.6078		403.932	18.4314		403.938	40.7843		403.933	27.0588
403.945	74902		403.944	27451		403.95	30.9804		403.946	29.0196
403.958	68.2353		403.957	28.2353		403.963	18.0392		403.958	38.0392
403.97	67451		403.969	20.7843		403.975	20.7843		403.97	42.3529
403.982	75.2941		403.981	15.2941		403.987	51.7647		403.983	48.6275
403.995	93.3333		403.994	23.9216		404	121569		403.995	66.6667
404.007	96.0784		404.006	36.0784		404.012	192549		404.007	84.7059
404.019	90.9804		404.018	39.2157		404.024	172549		404.02	90.5882
404.032	91.3726		404.031	40		404.037	69.4118		404.032	74902
404.044	87451		404.043	38.0392		404.049	27.0588		404.045	59.6078
404.056	103137		404.055	38.8235		404.061	18.8235		404.057	42.7451
404.069	117647		404.068	52549		404.074	24.3137		404.069	50.9804
404.081	110588		404.08	71.3726		404.086	30.9804		404.082	80.7843
404.093	129.02		404.092	80		404.098	36.4706		404.094	110196
404.106	150588		404.105	86.2745		404.111	58.8235		404.106	123137
404.118	182353		404.117	103529		404.123	79.6078		404.119	138431
404.131	265.49		404.129	141569		404.136	100		404.131	146275
404.143	386667		404.142	183529		404.148	131765		404.143	163137
404.155	467843		404.154	236078		404.16	164314		404.156	187451
404.168	505882		404.167	319608		404.173	180		404.168	211373
404.18	543529		404.179	424314		404.185	185882		404.18	252549
404.192	610196		404.191	534.51		404.197	189412		404.193	299608
404.205	726667		404.204	644706		404.21	265882		404.205	337255
404.217	1040		404.216	686275		404.222	728627		404.218	415294
404.229	1714.12		404.228	644314		404.234	2066.27		404.23	629.02
404.242	2725.49		404.241	592157		404.247	4225.49		404.242	1045.88
404.254	3678.43		404.253	584314		404.259	6067.84		404.255	1556.08
404.266	4202.35		404.265	647059		404.271	6341.18		404.267	1936.47
404.279	4200.78		404.278	720392		404.284	5090.98		404.279	1992.16
404.291	3825.49		404.29	725.49		404.296	3287.06		404.292	1697.65
404.304	3096.47		404.303	585.49		404.309	1718.82		404.304	1243.92
404.316	2227.06		404.315	376863		404.321	775686		404.316	789804
404.328	1459.22		404.327	225882		404.333	385882		404.329	466275
404.341	903922		404.34	137647		404.346	293725		404.341	273725
404.353	533333		404.352	93.7255		404.358	251765		404.353	163137
404.365	347843		404.364	58.0392		404.37	223137		404.366	109412
404.378	238431		404.377	35.6863		404.383	204706		404.378	72.9412
404.39	189804		404.389	26.6667		404.395	180		404.391	55.2941
404.402	177255		404.401	21.9608		404.407	127843		404.403	47451
404.415	173333		404.414	22.3529		404.42	87.0588		404.415	53.7255
404.427	149804		404.426	20		404.432	64.7059		404.428	46.6667
404.44	128235		404.438	16.0784		404.445	61.1765		404.44	37.6471
404.452	114902		404.451	20		404.457	60.7843		404.452	36.0784
404.464	110196		404.463	28.6275		404.469	56.8627		404.465	32.9412
404.477	105882		404.476	27.0588		404.482	50.5882		404.477	26.6667
404.489	91.7647		404.488	16.4706		404.494	32549		404.489	21.1765
404.501	74902		404.5	14.5098		404.506	23.5294		404.502	26.2745
404.514	73.7255		404.513	18.0392		404.519	26.6667		404.514	25098
404.526	76.4706		404.525	17.2549		404.531	18.4314		404.527	23.1373
404.538	76.4706		404.537	14.1176		404.543	17.2549		404.539	18.0392
404.551	68.6274		404.55	19.2157		404.556	20		404.551	17.6471
404.563	52549		404.562	26.6667		404.568	34.5098		404.564	20
404.576	41.1765		404.575	27451		404.581	42.7451		404.576	18.8235
404.588	45098		404.587	21.1765		404.593	36.0784		404.588	20.3922
404.6	38.8235		404.599	16.0784		404.605	18.8235		404.601	25.4902
404.613	32.1569		404.612	12549		404.618	16.8627		404.613	20.3922
404.625	40.7843		404.624	12.9412		404.63	11.3725		404.625	18.4314
404.637	52.9412		404.636	14902		404.642	16.8627		404.638	14902
404.65	60		404.649	20		404.655	23.5294		404.65	16.0784
404.662	50.1961		404.661	21.1765		404.667	25098		404.663	26.2745
404.674	39.6078		404.673	16.4706		404.679	16.4706		404.675	39.2157
404.687	43.1373		404.686	9.80392		404.692	21.5686		404.687	38.4314
404.699	43.5294		404.698	5.88235		404.704	25.4902		404.7	33.3333
404.712	42.7451		404.711	9.01961		404.717	26.2745		404.712	32.9412
404.724	40		404.723	13.7255		404.729	21.1765		404.724	26.2745
404.736	47.0588		404.735	12.9412		404.741	15.6863		404.737	30.5882
404.749	50.5882		404.748	13.7255		404.754	24.7059		404.749	44.7059
404.761	48.6275		404.76	19.2157		404.766	30.1961		404.762	44.3137
404.773	53.3333		404.772	17.2549		404.778	25098		404.774	27.8431
404.786	64.3137		404.785	15.2941		404.791	17.6471		404.786	21.5686
404.798	60.7843		404.797	16.0784		404.803	21.1765		404.799	23.9216
404.811	51.7647		404.809	14902		404.816	23.1373		404.811	28.2353
404.823	69.0196		404.822	15.2941		404.828	21.5686		404.823	29.4118
404.835	72549		404.834	16.4706		404.84	23.5294		404.836	28.2353
404.848	51.3726		404.847	15.6863		404.853	27.0588		404.848	32.1569
404.86	43.9216		404.859	16.0784		404.865	22.3529		404.86	33.3333
404.872	52549		404.871	16.8627		404.877	16.0784		404.873	29.8039
404.885	61.1765		404.884	20		404.89	18.4314		404.885	27.8431
404.897	52549		404.896	14.5098		404.902	28.2353		404.898	22.7451
404.909	47.8431		404.908	10.5882		404.914	30.9804		404.91	27.8431
404.922	61.5686		404.921	8.62745		404.927	25.4902		404.922	34.5098
404.934	61.1765		404.933	11.3725		404.939	25098		404.935	30.5882
404.947	58.4314		404.946	17.2549		404.952	29.0196		404.947	28.2353
404.959	72.9412		404.958	21.1765		404.964	26.2745		404.959	32.9412
404.971	80		404.97	26.6667		404.976	21.5686		404.972	41.9608
404.984	63.1373		404.983	34.1176		404.989	24.3137		404.984	55.6863
404.996	52.9412		404.995	29.4118		405.001	31.3725		404.997	62.3529
405.008	65098		405.007	28.6275		405.013	34.5098		405.009	53.3333
405.021	113725		405.02	35.2941		405.026	23.5294		405.021	49.0196
405.033	163529		405.032	43.5294		405.038	22.7451		405.034	52.1569
405.046	167451		405.045	50.1961		405.051	27.8431		405.046	47.8431
405.058	149804		405.057	60.7843		405.063	25.4902		405.058	40.3922
405.07	125.49		405.069	73.3333		405.075	24.7059		405.071	34902
405.083	121176		405.082	97.2549		405.088	18.4314		405.083	41.1765
405.095	129804		405.094	121569		405.1	25.8824		405.096	63.9216
405.107	142745		405.106	140		405.112	39.6078		405.108	102353
405.12	190.98		405.119	149412		405.125	56.8627		405.12	116471
405.132	267059		405.131	184706		405.137	78.4314		405.133	126275
405.145	370588		405.143	203922		405.15	78.8235		405.145	162353
405.157	484314		405.156	248235		405.162	80		405.157	259216
405.169	610196		405.168	356471		405.174	139216		405.17	414118
405.182	843529		405.181	546275		405.187	237255		405.182	614118
405.194	1329.41		405.193	816863		405.199	318824		405.195	840392
405.206	2140.78		405.205	1169.8		405.211	394.51		405.207	998824
405.219	2907.45		405.218	1401.96		405.224	492157		405.219	1021.96
405.231	3220.39		405.23	1311.76		405.236	635294		405.232	921569
405.244	3173.73		405.242	1004.31		405.249	866275		405.244	861961
405.256	3055.29		405.255	805882		405.261	1106.67		405.256	872157
405.268	2883.53		405.267	860392		405.273	1170.2		405.269	1003.14
405.281	2523.92		405.28	1069.8		405.286	944314		405.281	1364.71
405.293	2041.57		405.292	1271.37		405.298	582353		405.294	2175.69
405.305	1693.33		405.304	1272.94		405.31	339608		405.306	3322.75
405.318	1466.67		405.317	1018.82		405.323	244314		405.318	4007.84
405.33	1213.73		405.329	647451		405.335	198824		405.331	3573.33
405.343	872549		405.341	355686		405.348	148235		405.343	2334.9
405.355	597647		405.354	189804		405.36	105098		405.355	1158.04
405.367	417647		405.366	110588		405.372	74902		405.368	495294
405.38	293333		405.379	76.0784		405.385	49.8039		405.38	223137
405.392	196078		405.391	52.1569		405.397	32.1569		405.393	134118
405.404	157647		405.403	41.9608		405.409	24.7059		405.405	122353
405.417	157255		405.416	34.5098		405.422	21.1765		405.417	120
405.429	163922		405.428	34.1176		405.434	18.0392		405.43	116471
405.442	129804		405.441	31.7647		405.447	12.1569		405.442	94.5098
405.454	107059		405.453	24.3137		405.459	7.84314		405.454	76.8627
405.466	88.6274		405.465	27.0588		405.471	9.01961		405.467	57.6471
405.479	83.5294		405.478	32.9412		405.484	11.7647		405.479	57.2549
405.491	81.1765		405.49	27451		405.496	13.3333		405.492	53.7255
405.503	91.7647		405.502	16.4706		405.508	14.5098		405.504	42.3529
405.516	90.5882		405.515	13.7255		405.521	21.1765		405.516	35.2941
405.528	74902		405.527	12.1569		405.533	24.3137		405.529	38.0392
405.541	68.6274		405.54	11.3725		405.546	29.8039		405.541	32.1569
405.553	69.0196		405.552	19.2157		405.558	24.3137		405.553	26.6667
405.565	55.2941		405.564	27451		405.57	12549		405.566	30.1961
405.578	38.8235		405.577	21.9608		405.583	9.80392		405.578	35.6863
405.59	40		405.589	19.2157		405.595	16.8627		405.591	45.4902
405.603	50.5882		405.601	18.8235		405.608	21.5686		405.603	42.3529
405.615	60.3922		405.614	19.2157		405.62	23.5294		405.615	36.4706
405.627	60.3922		405.626	18.4314		405.632	23.1373		405.628	35.6863
405.64	52549		405.639	20.7843		405.645	14.5098		405.64	40.7843
405.652	57.2549		405.651	15.6863		405.657	15.6863		405.652	34902
405.664	67451		405.663	6.66667		405.669	21.1765		405.665	30.1961
405.677	66.2745		405.676	3.52941		405.682	27.0588		405.677	30.9804
405.689	67.0588		405.688	12.9412		405.694	25098		405.69	29.0196
405.702	80.7843		405.7	26.6667		405.707	24.7059		405.702	30.1961
405.714	82.3529		405.713	30.1961		405.719	24.7059		405.714	20.3922
405.726	62.7451		405.725	23.9216		405.731	25098		405.727	16.4706
405.739	46.2745		405.738	18.0392		405.744	21.5686		405.739	12.9412
405.751	46.2745		405.75	18.0392		405.756	18.4314		405.752	12549
405.763	57.6471		405.762	19.6078		405.768	17.2549		405.764	11.7647
405.776	79.6078		405.775	18.8235		405.781	18.0392		405.776	16.8627
405.788	76.0784		405.787	17.2549		405.793	20.7843		405.789	23.1373
405.801	74.1176		405.8	13.3333		405.806	17.2549		405.801	30.9804
405.813	72.9412		405.812	10.1961		405.818	14902		405.813	34.1176
405.825	81.1765		405.824	18.8235		405.83	19.2157		405.826	27.0588
405.838	92.9412		405.837	24.7059		405.843	22.7451		405.838	25.4902
405.85	80		405.849	18.8235		405.855	16.4706		405.851	30.1961
405.863	50.9804		405.861	10.1961		405.868	9.80392		405.863	26.2745
405.875	48.6275		405.874	15.6863		405.88	18.8235		405.875	25.8824
405.887	53.7255		405.886	25.4902		405.892	21.1765		405.888	27.8431
405.9	52.1569		405.899	28.6275		405.905	16.4706		405.9	34.5098
405.912	44.3137		405.911	32.1569		405.917	13.7255		405.913	41.1765
405.924	37.2549		405.923	30.1961		405.929	13.7255		405.925	36.4706
405.937	37.6471		405.936	27.0588		405.942	7.45098		405.937	22.3529
405.949	39.2157		405.948	18.0392		405.954	9.80392		405.95	20.3922
405.962	38.8235		405.961	15.2941		405.967	13.7255		405.962	27.8431
405.974	46.6667		405.973	23.5294		405.979	15.6863		405.974	41.5686
405.986	49.8039		405.985	27.0588		405.991	18.4314		405.987	50.1961
405.999	48.2353		405.998	21.1765		406.004	26.2745		405.999	40.3922
406.011	66.6667		406.01	23.1373		406.016	24.7059		406.012	32549
406.024	80		406.022	36.4706		406.029	20		406.024	41.1765
406.036	89.0196		406.035	38.8235		406.041	16.0784		406.036	45.4902
406.048	103137		406.047	36.0784		406.053	20		406.049	50.5882
406.061	115686		406.06	39.6078		406.066	33.7255		406.061	67.0588
406.073	131373		406.072	53.7255		406.078	39.2157		406.074	80
406.085	141961		406.084	67.0588		406.091	37.2549		406.086	91.7647
406.098	150588		406.097	85098		406.103	41.1765		406.098	110196
406.11	187451		406.109	122745		406.115	54.5098		406.111	123922
406.123	273333		406.122	156471		406.128	78.4314		406.123	131373
406.135	347451		406.134	157255		406.14	85098		406.136	129.02
406.147	410588		406.146	154.51		406.152	92.1569		406.148	129412
406.16	450196		406.159	172157		406.165	90.5882		406.16	166667
406.172	513726		406.171	223137		406.177	88.2353		406.173	230196
406.185	622745		406.184	328627		406.19	128235		406.185	265098
406.197	747059		406.196	491373		406.202	192941		406.197	307059
406.209	944706		406.208	726667		406.214	224706		406.21	363137
406.222	1223.53		406.221	966667		406.227	256471		406.222	403922
406.234	1478.04		406.233	1088.24		406.239	318824		406.235	461961
406.247	1593.33		406.245	984314		406.252	394118		406.247	578039
406.259	1569.8		406.258	756078		406.264	411765		406.259	688235
406.271	1474.51		406.27	613333		406.276	360784		406.272	746667
406.284	1360.39		406.283	586275		406.289	265098		406.284	791765
406.296	1220		406.295	598824		406.301	183529		406.297	963922
406.308	1078.82		406.307	610588		406.314	145098		406.309	1267.45
406.321	893333		406.32	516863		406.326	117255		406.321	1488.63
406.333	697255		406.332	372157		406.338	85098		406.334	1365.1
406.346	512941		406.345	254902		406.351	54.5098		406.346	918824
406.358	350588		406.357	185098		406.363	30.9804		406.359	447843
406.37	239216		406.369	123137		406.375	28.2353		406.371	183137
406.383	168235		406.382	74902		406.388	24.7059		406.383	89.8039
406.395	124314		406.394	60		406.4	21.5686		406.396	64.3137
406.408	93.7255		406.407	50.1961		406.413	18.4314		406.408	53.3333
406.42	77.2549		406.419	42.3529		406.425	18.0392		406.421	42.3529
406.432	67.0588		406.431	41.9608		406.437	24.3137		406.433	47451
406.445	64.7059		406.444	47.8431		406.45	33.7255		406.445	50.9804
406.457	65.8824		406.456	45098		406.462	30.5882		406.458	45098
406.47	69.0196		406.469	31.7647		406.475	19.6078		406.47	40.3922
406.482	81.9608		406.481	19.2157		406.487	13.3333		406.482	40.3922
406.494	71.7647		406.493	10.1961		406.499	15.6863		406.495	34.1176
406.507	47.8431		406.506	7.45098		406.512	13.7255		406.507	40.3922
406.519	49.4118		406.518	15.6863		406.524	14.1176		406.52	43.9216
406.532	57.2549		406.531	18.0392		406.537	14.5098		406.532	41.9608
406.544	55.2941		406.543	20		406.549	14902		406.544	36.8627
406.556	50.1961		406.555	21.9608		406.561	12.1569		406.557	32549
406.569	53.7255		406.568	16.0784		406.574	15.6863		406.569	35.6863
406.581	59.6078		406.58	9.80392		406.586	21.9608		406.582	39.6078
406.594	66.2745		406.592	16.8627		406.599	23.1373		406.594	34902
406.606	67.0588		406.605	18.0392		406.611	17.2549		406.606	26.2745
406.618	64.3137		406.617	14902		406.623	20		406.619	29.4118
406.631	63.5294		406.63	21.9608		406.636	25.8824		406.631	31.3725
406.643	53.7255		406.642	27451		406.648	22.3529		406.644	40
406.656	54.5098		406.654	18.8235		406.661	13.7255		406.656	47.8431
406.668	72.1569		406.667	14902		406.673	9.80392		406.668	40.3922
406.68	92.1569		406.679	17.2549		406.685	10.5882		406.681	31.3725
406.693	106275		406.692	16.8627		406.698	7.45098		406.693	24.7059
406.705	102745		406.704	25098		406.71	5.88235		406.706	26.2745
406.718	91.7647		406.716	24.3137		406.723	2.35294		406.718	36.0784
406.73	87.8431		406.729	25.8824		406.735	9.41177		406.73	32.9412
406.742	96.0784		406.741	21.5686		406.747	20		406.743	32.1569
406.755	93.7255		406.754	13.7255		406.76	14902		406.755	38.8235
406.767	88.2353		406.766	11.3725		406.772	8.62745		406.768	36.4706
406.779	82.3529		406.778	14902		406.785	16.0784		406.78	34902
406.792	86.6667		406.791	13.3333		406.797	23.1373		406.792	40
406.804	90.1961		406.803	11.3725		406.809	24.3137		406.805	32.9412
406.817	93.7255		406.816	12549		406.822	23.9216		406.817	27451
406.829	104314		406.828	22.7451		406.834	19.6078		406.83	35.2941
406.841	101176		406.84	33.3333		406.847	13.7255		406.842	36.4706
406.854	98.4314		406.853	33.7255		406.859	14.5098		406.854	34.5098
406.866	104314		406.865	25.4902		406.871	18.0392		406.867	29.0196
406.879	122745		406.878	20.7843		406.884	18.4314		406.879	25098
406.891	148627		406.89	20.3922		406.896	19.6078		406.892	31.3725
406.904	156471		406.902	21.9608		406.909	27451		406.904	28.2353
406.916	140784		406.915	25.4902		406.921	30.1961		406.916	20.7843
406.928	123529		406.927	20.3922		406.933	21.1765		406.929	20.3922
406.941	125882		406.94	14.5098		406.946	9.80392		406.941	21.9608
406.953	144706		406.952	18.8235		406.958	7.05882		406.954	24.7059
406.966	136078		406.964	24.3137		406.971	11.7647		406.966	33.7255
406.978	114118		406.977	26.2745		406.983	21.1765		406.978	36.4706
406.99	116471		406.989	31.7647		406.995	30.9804		406.991	37.2549
407.003	120		407.002	38.8235		407.008	27.0588		407.003	34.5098
407.015	135686		407.014	36.0784		407.02	23.5294		407.016	31.3725
407.028	160392		407.026	30.9804		407.033	25.4902		407.028	31.3725
407.04	172941		407.039	27451		407.045	23.1373		407.04	46.6667
407.052	179216		407.051	45098		407.057	17.2549		407.053	58.0392
407.065	178431		407.064	82.3529		407.07	21.1765		407.065	66.2745
407.077	200392		407.076	108235		407.082	34.5098		407.078	68.2353
407.09	237647		407.088	117255		407.095	46.6667		407.09	72.1569
407.102	243922		407.101	138039		407.107	67451		407.102	73.3333
407.114	262353		407.113	140392		407.119	84.7059		407.115	84.7059
407.127	297255		407.126	141569		407.132	115294		407.127	120392
407.139	343922		407.138	170.98		407.144	149804		407.14	163137
407.152	424314		407.15	193725		407.157	178431		407.152	222745
407.164	554118		407.163	220392		407.169	186667		407.164	301569
407.176	761569		407.175	268627		407.181	195686		407.177	373725
407.189	1037.65		407.188	341961		407.194	210588		407.189	407059
407.201	1249.02		407.2	441569		407.206	205.49		407.202	409.02
407.214	1364.31		407.213	558039		407.219	195686		407.214	399608
407.226	1456.86		407.225	631765		407.231	183137		407.226	403922
407.238	1627.84		407.237	673333		407.243	160392		407.239	432157
407.251	1911.76		407.25	684314		407.256	152549		407.251	467059
407.263	2114.12		407.262	680784		407.268	167059		407.264	489.02
407.276	2060		407.275	736078		407.281	200		407.276	543137
407.288	1818.82		407.287	825882		407.293	235686		407.288	640392
407.3	1503.14		407.299	886275		407.305	226667		407.301	804314
407.313	1316.08		407.312	862353		407.318	187451		407.313	1073.33
407.325	1291.37		407.324	782745		407.33	166275		407.326	1403.53
407.338	1301.57		407.337	637255		407.343	141569		407.338	1518.82
407.35	1223.92		407.349	444314		407.355	107059		407.351	1190.2
407.362	1057.65		407.361	267059		407.367	94902		407.363	672157
407.375	810.98		407.374	139216		407.38	72.9412		407.375	311765
407.387	566667		407.386	74.1176		407.392	39.6078		407.388	159608
407.4	412941		407.399	57.2549		407.405	24.3137		407.4	99.6078
407.412	403137		407.411	61.9608		407.417	17.6471		407.413	63.9216
407.424	461569		407.423	64.7059		407.43	18.0392		407.425	52549
407.437	480784		407.436	56.4706		407.442	17.6471		407.437	47.8431
407.449	452549		407.448	39.6078		407.454	14.5098		407.45	50.9804
407.462	428627		407.461	31.3725		407.467	12549		407.462	50.1961
407.474	419608		407.473	30.1961		407.479	12.1569		407.475	37.2549
407.487	413333		407.485	24.7059		407.492	14.1176		407.487	25098
407.499	423922		407.498	24.3137		407.504	17.2549		407.499	23.1373
407.511	465098		407.51	31.7647		407.516	17.2549		407.512	27.8431
407.524	450588		407.523	36.4706		407.529	12549		407.524	41.5686
407.536	386667		407.535	32549		407.541	14.5098		407.537	42.3529
407.549	380784		407.548	20.3922		407.554	22.7451		407.549	37.6471
407.561	420784		407.56	16.0784		407.566	29.0196		407.561	27.8431
407.573	422745		407.572	24.3137		407.578	24.3137		407.574	25.4902
407.586	425.49		407.585	31.3725		407.591	15.6863		407.586	29.8039
407.598	452549		407.597	34.1176		407.603	10.9804		407.599	28.6275
407.611	421961		407.61	32.1569		407.616	7.05882		407.611	16.8627
407.623	384706		407.622	23.5294		407.628	5.88235		407.624	15.6863
407.635	418824		407.634	15.2941		407.64	8.23529		407.636	26.2745
407.648	498039		407.647	16.0784		407.653	10.9804		407.648	27.8431
407.66	536471		407.659	19.2157		407.665	9.01961		407.661	27.8431
407.673	497647		407.672	22.3529		407.678	8.62745		407.673	36.0784
407.685	455294		407.684	21.5686		407.69	9.41177		407.686	46.6667
407.698	458824		407.696	18.4314		407.703	12.9412		407.698	44.3137
407.71	456078		407.709	19.6078		407.715	13.7255		407.71	36.0784
407.722	423922		407.721	24.7059		407.727	11.7647		407.723	27.0588
407.735	385098		407.734	27.8431		407.74	5.09804		407.735	34.1176
407.747	411373		407.746	29.4118		407.752	7.45098		407.748	39.2157
407.76	468235		407.759	27451		407.765	16.4706		407.76	43.5294
407.772	476078		407.771	29.4118		407.777	20		407.772	33.3333
407.784	460		407.783	30.1961		407.789	15.6863		407.785	23.5294
407.797	455686		407.796	27451		407.802	9.41177		407.797	30.9804
407.809	463922		407.808	24.3137		407.814	9.01961		407.81	35.2941
407.822	426275		407.821	19.2157		407.827	12.9412		407.822	24.3137
407.834	395294		407.833	13.7255		407.839	10.5882		407.835	16.0784
407.846	392157		407.845	12.1569		407.852	10.1961		407.847	22.7451
407.859	392157		407.858	27451		407.864	7.84314		407.859	26.6667
407.871	362353		407.87	31.3725		407.876	9.01961		407.872	21.1765
407.884	348235		407.883	23.5294		407.889	12.9412		407.884	24.3137
407.896	346275		407.895	18.8235		407.901	15.2941		407.897	31.3725
407.909	325882		407.907	13.7255		407.914	14.5098		407.909	30.5882
407.921	290588		407.92	13.3333		407.926	14.5098		407.921	20
407.933	272941		407.932	13.7255		407.938	14902		407.934	11.3725
407.946	272941		407.945	16.4706		407.951	16.0784		407.946	17.2549
407.958	288627		407.957	20		407.963	14.5098		407.959	32.1569
407.971	291765		407.97	25.4902		407.976	10.5882		407.971	39.6078
407.983	296078		407.982	29.8039		407.988	6.27451		407.984	45098
407.995	311373		407.994	32.9412		408.001	4.31373		407.996	50.5882
408.008	335294		408.007	41.1765		408.013	7.84314		408.008	40.7843
408.02	325.49		408.019	43.1373		408.025	18.0392		408.021	31.3725
408.033	270.98		408.032	37.2549		408.038	29.8039		408.033	33.7255
408.045	207843		408.044	25.4902		408.05	32.9412		408.046	37.6471
408.058	187843		408.057	30.1961		408.063	26.2745		408.058	47.0588
408.07	189804		408.069	59.2157		408.075	25098		408.07	57.6471
408.082	200392		408.081	90.5882		408.087	27451		408.083	67451
408.095	221176		408.094	118039		408.1	43.5294		408.095	71.7647
408.107	283529		408.106	156471		408.112	71.3726		408.108	95.6863
408.12	424706		408.119	184706		408.125	108627		408.12	165098
408.132	680784		408.131	244314		408.137	152549		408.133	260392
408.144	930196		408.143	295294		408.15	183922		408.145	309804
408.157	1035.29		408.156	295686		408.162	187059		408.157	306275
408.169	994118		408.168	267059		408.174	158039		408.17	281961
408.182	904314		408.181	243137		408.187	149412		408.182	271373
408.194	829.02		408.193	270196		408.199	149412		408.195	285.49
408.207	810588		408.206	333725		408.212	141569		408.207	261569
408.219	829.02		408.218	377255		408.224	151373		408.219	254118
408.231	936863		408.23	386667		408.236	182745		408.232	294.51
408.244	1161.96		408.243	365.49		408.249	175294		408.244	335686
408.256	1463.92		408.255	336471		408.261	160784		408.257	365098
408.269	1678.43		408.268	352549		408.274	150196		408.269	358039
408.281	1800.39		408.28	384314		408.286	142745		408.282	347843
408.294	2027.84		408.292	428235		408.299	151373		408.294	353333
408.306	2572.55		408.305	466275		408.311	158039		408.306	387451
408.318	3205.88		408.317	480		408.323	124706		408.319	420392
408.331	3235.69		408.33	476078		408.336	88.6274		408.331	434.51
408.343	2403.92		408.342	404706		408.348	70.1961		408.344	375294
408.356	1465.1		408.355	268235		408.361	47.0588		408.356	254902
408.368	924706		408.367	163137		408.373	36.4706		408.369	162745
408.38	621569		408.379	110196		408.386	32549		408.381	94902
408.393	423922		408.392	75.6863		408.398	24.7059		408.393	54.1176
408.405	325882		408.404	51.7647		408.41	12.9412		408.406	43.9216
408.418	309412		408.417	36.8627		408.423	10.1961		408.418	38.8235
408.43	341176		408.429	27.8431		408.435	15.6863		408.431	34902
408.443	350.98		408.442	23.5294		408.448	16.4706		408.443	35.6863
408.455	328235		408.454	25.8824		408.46	15.2941		408.456	34.5098
408.467	275294		408.466	29.8039		408.473	14.1176		408.468	25.4902
408.48	240392		408.479	30.9804		408.485	12.1569		408.48	21.9608
408.492	207451		408.491	25.4902		408.497	9.01961		408.493	20.3922
408.505	201176		408.504	19.6078		408.51	8.62745		408.505	14.5098
408.517	218431		408.516	17.2549		408.522	11.7647		408.518	16.4706
408.53	223529		408.529	16.4706		408.535	14902		408.53	23.9216
408.542	199216		408.541	18.8235		408.547	12549		408.542	24.3137
408.554	176863		408.553	20.7843		408.559	12549		408.555	17.6471
408.567	176078		408.566	18.8235		408.572	15.6863		408.567	14.1176
408.579	188235		408.578	29.4118		408.584	19.2157		408.58	21.5686
408.592	190588		408.591	40		408.597	20.7843		408.592	29.4118
408.604	191373		408.603	35.2941		408.609	23.5294		408.605	32.1569
408.617	189412		408.615	22.7451		408.622	18.4314		408.617	30.1961
408.629	196078		408.628	22.3529		408.634	9.01961		408.629	27.0588
408.641	194.51		408.64	25098		408.646	3.13725		408.642	25.8824
408.654	194.51		408.653	27.0588		408.659	5.88235		408.654	22.3529
408.666	174.51		408.665	22.7451		408.671	14.5098		408.667	25098
408.679	148235		408.678	18.8235		408.684	24.7059		408.679	24.3137
408.691	160784		408.69	19.2157		408.696	22.3529		408.692	19.2157
408.704	181176		408.702	20.3922		408.709	16.0784		408.704	13.3333
408.716	170588		408.715	20		408.721	9.80392		408.716	9.01961
408.728	159216		408.727	16.0784		408.733	10.5882		408.729	16.4706
408.741	176471		408.74	20.3922		408.746	9.01961		408.741	25098
408.753	203922		408.752	23.5294		408.758	9.41177		408.754	23.1373
408.766	193725		408.765	22.3529		408.771	10.9804		408.766	19.2157
408.778	181176		408.777	29.0196		408.783	14.1176		408.779	23.1373
408.791	200784		408.789	36.8627		408.796	17.6471		408.791	29.8039
408.803	208627		408.802	26.2745		408.808	13.7255		408.803	33.7255
408.815	194902		408.814	22.7451		408.82	5.09804		408.816	32.9412
408.828	181569		408.827	38.8235		408.833	1.96078		408.828	29.0196
408.84	160784		408.839	44.7059		408.845	3.92157		408.841	26.2745
408.853	134118		408.852	32.1569		408.858	11.3725		408.853	23.5294
408.865	136863		408.864	32549		408.87	12.1569		408.866	23.9216
408.878	171765		408.877	40.7843		408.883	16.0784		408.878	22.3529
408.89	185.49		408.889	35.6863		408.895	20.3922		408.89	25098
408.902	163922		408.901	32.1569		408.907	14902		408.903	31.3725
408.915	140		408.914	38.8235		408.92	7.84314		408.915	33.7255
408.927	114902		408.926	41.5686		408.932	9.41177		408.928	29.8039
408.94	102745		408.939	36.8627		408.945	12.1569		408.94	28.2353
408.952	118431		408.951	35.6863		408.957	15.6863		408.953	35.2941
408.965	122353		408.964	45098		408.97	27.0588		408.965	34.5098
408.977	120784		408.976	43.9216		408.982	32.1569		408.977	34902
408.989	110196		408.988	34.5098		408.994	30.1961		408.99	34.1176
409.002	115294		409.001	44.7059		409.007	26.6667		409.002	31.7647
409.014	109804		409.013	52549		409.019	25098		409.015	34.5098
409.027	113333		409.026	44.3137		409.032	24.3137		409.027	39.6078
409.039	130588		409.038	45098		409.044	22.3529		409.04	55.6863
409.052	130588		409.051	59.2157		409.057	23.9216		409.052	67451
409.064	123922		409.063	81.1765		409.069	31.3725		409.065	59.2157
409.076	149804		409.075	112941		409.082	43.5294		409.077	51.3726
409.089	174118		409.088	128235		409.094	56.8627		409.089	59.6078
409.101	174902		409.1	126275		409.106	58.8235		409.102	72.1569
409.114	194902		409.113	118039		409.119	62.3529		409.114	99.6078
409.126	257647		409.125	139608		409.131	74.5098		409.127	129.02
409.139	364706		409.138	180392		409.144	92.9412		409.139	158431
409.151	514.51		409.15	209804		409.156	128627		409.152	179608
409.164	619216		409.162	238431		409.169	155686		409.164	169804
409.176	664314		409.175	235294		409.181	149804		409.176	183922
409.188	669.02		409.187	223529		409.193	127059		409.189	203529
409.201	662353		409.2	252941		409.206	118431		409.201	221569
409.213	718431		409.212	302353		409.218	109.02		409.214	281569
409.226	931373		409.225	341569		409.231	111765		409.226	336471
409.238	1239.22		409.237	400392		409.243	123922		409.239	336078
409.251	1557.25		409.25	497647		409.256	110588		409.251	301569
409.263	1746.67		409.262	557647		409.268	93.7255		409.263	282353
409.275	1716.47		409.274	561961		409.28	96.8627		409.276	285.49
409.288	1470.2		409.287	620392		409.293	100784		409.288	295294
409.3	1239.22		409.299	810588		409.305	100784		409.301	326275
409.313	1166.27		409.312	1074.12		409.318	91.3726		409.313	363137
409.325	1173.33		409.324	1157.65		409.33	81.1765		409.326	334118
409.338	1029.02		409.337	992941		409.343	78.0392		409.338	276471
409.35	739608		409.349	720784		409.355	68.6274		409.351	221176
409.362	484314		409.361	484314		409.368	65.4902		409.363	161176
409.375	346275		409.374	352157		409.38	48.6275		409.375	102353
409.387	245.49		409.386	279608		409.392	30.1961		409.388	65.8824
409.4	189412		409.399	251373		409.405	18.8235		409.4	46.2745
409.412	145882		409.411	214118		409.417	15.2941		409.413	34902
409.425	112157		409.424	183137		409.43	23.9216		409.425	20.3922
409.437	87.0588		409.436	160		409.442	26.6667		409.438	15.2941
409.45	72.9412		409.449	150.98		409.455	18.0392		409.45	13.7255
409.462	80.7843		409.461	144314		409.467	12.1569		409.462	15.6863
409.474	101176		409.473	150196		409.479	12.9412		409.475	18.8235
409.487	96.0784		409.486	151373		409.492	14.1176		409.487	25098
409.499	82.7451		409.498	143137		409.504	16.0784		409.5	30.5882
409.512	81.9608		409.511	132157		409.517	16.0784		409.512	30.1961
409.524	87451		409.523	112549		409.529	15.6863		409.525	32549
409.537	96.0784		409.536	102353		409.542	17.2549		409.537	28.2353
409.549	100392		409.548	99.6078		409.554	21.9608		409.55	18.0392
409.562	107059		409.56	104706		409.567	16.4706		409.562	17.6471
409.574	92.9412		409.573	116863		409.579	6.66667		409.574	25098
409.586	83.9216		409.585	134.51		409.591	7.84314		409.587	22.7451
409.599	85.4902		409.598	145882		409.604	12549		409.599	14902
409.611	88.6274		409.61	129804		409.616	12549		409.612	18.8235
409.624	76.8627		409.623	109412		409.629	7.45098		409.624	21.5686
409.636	57.2549		409.635	123137		409.641	2.35294		409.637	23.1373
409.649	58.8235		409.648	154118		409.654	1.96078		409.649	28.6275
409.661	76.4706		409.66	160		409.666	5.09804		409.662	29.8039
409.673	78.8235		409.672	138824		409.679	9.01961		409.674	24.7059
409.686	69.4118		409.685	128235		409.691	11.7647		409.686	16.4706
409.698	87.0588		409.697	107059		409.703	12549		409.699	14.5098
409.711	125098		409.71	95.2941		409.716	10.5882		409.711	12.9412
409.723	118431		409.722	105098		409.728	6.66667		409.724	10.1961
409.736	90.5882		409.735	114902		409.741	3.92157		409.736	10.1961
409.748	76.4706		409.747	113333		409.753	2.7451		409.749	14.5098
409.761	70.1961		409.76	134118		409.766	5.4902		409.761	18.8235
409.773	85.8824		409.772	167451		409.778	11.7647		409.774	34.5098
409.785	97.6471		409.784	160784		409.791	16.0784		409.786	40.3922
409.798	92.1569		409.797	141569		409.803	12549		409.798	32549
409.81	87451		409.809	130.98		409.815	10.9804		409.811	20.3922
409.823	81.5686		409.822	137255		409.828	12549		409.823	20
409.835	76.8627		409.834	124706		409.84	13.3333		409.836	17.2549
409.848	68.6274		409.847	104314		409.853	13.7255		409.848	12.9412
409.86	52.9412		409.859	91.3726		409.865	12.9412		409.861	12.9412
409.873	51.3726		409.872	85.8824		409.878	11.7647		409.873	21.9608
409.885	72.1569		409.884	84.7059		409.89	14902		409.886	21.9608
409.897	83.5294		409.896	83.5294		409.903	17.6471		409.898	19.2157
409.91	71.3726		409.909	81.5686		409.915	12549		409.91	19.6078
409.922	60.3922		409.921	80.3922		409.927	7.45098		409.923	28.6275
409.935	59.2157		409.934	87.0588		409.94	9.01961		409.935	34902
409.947	73.3333		409.946	79.6078		409.952	14.1176		409.948	41.1765
409.96	90.1961		409.959	68.2353		409.965	14902		409.96	46.2745
409.972	90.5882		409.971	61.1765		409.977	14.1176		409.973	40
409.985	78.0392		409.984	56.8627		409.99	8.62745		409.985	32549
409.997	74.1176		409.996	58.0392		410.002	1.56863		409.998	32549
410.01	70.1961		410.008	65098		410.015	2.35294		410.01	34902
410.022	74902		410.021	58.8235		410.027	8.23529		410.022	42.3529
410.034	94.1176		410.033	57.2549		410.039	19.2157		410.035	60.3922
410.047	107843		410.046	81.9608		410.052	36.4706		410.047	75.6863
410.059	120392		410.058	102353		410.064	51.7647		410.06	82.3529
410.072	163137		410.071	97.2549		410.077	52.9412		410.072	91.3726
410.084	206667		410.083	89.0196		410.089	49.0196		410.085	100784
410.097	213725		410.096	90.1961		410.102	58.4314		410.097	102353
410.109	242353		410.108	112941		410.114	96.0784		410.11	107059
410.122	371373		410.12	159216		410.127	147843		410.122	203529
410.134	689804		410.133	239216		410.139	230588		410.134	400392
410.146	1225.1		410.145	364314		410.152	312157		410.147	594118
410.159	1730.98		410.158	481961		410.164	305.49		410.159	599216
410.171	1877.65		410.17	490.98		410.176	221569		410.172	463922
410.184	1516.47		410.183	398431		410.189	151373		410.184	326667
410.196	1049.41		410.195	307451		410.201	99.6078		410.197	258824
410.209	818431		410.208	276863		410.214	78.4314		410.209	252941
410.221	846667		410.22	264706		410.226	89.4118		410.222	293333
410.234	990196		410.233	251373		410.239	101569		410.234	377647
410.246	1237.25		410.245	250588		410.251	107843		410.247	546667
410.259	1526.67		410.257	292157		410.264	131765		410.259	757255
410.271	1732.94		410.27	344706		410.276	183922		410.271	918039
410.283	1734.51		410.282	385098		410.288	223137		410.284	937255
410.296	1573.33		410.295	485.49		410.301	208627		410.296	810196
410.308	1313.33		410.307	674902		410.313	160784		410.309	589.02
410.321	1055.29		410.32	950.98		410.326	115686		410.321	405.49
410.333	852549		410.332	1088.63		410.338	102745		410.334	323137
410.346	693726		410.345	945882		410.351	104706		410.346	282353
410.358	505882		410.357	665882		410.363	80.3922		410.359	221569
410.371	324706		410.37	432157		410.376	51.7647		410.371	170588
410.383	196471		410.382	263137		410.388	37.6471		410.384	124706
410.395	130.98		410.394	145.49		410.401	25.4902		410.396	83.5294
410.408	121176		410.407	113725		410.413	23.5294		410.408	58.0392
410.42	126667		410.419	118431		410.425	21.5686		410.421	39.2157
410.433	130196		410.432	109.02		410.438	10.5882		410.433	28.6275
410.445	125098		410.444	93.7255		410.45	7.84314		410.446	31.3725
410.458	101569		410.457	85098		410.463	9.80392		410.458	37.2549
410.47	86.2745		410.469	74.1176		410.475	9.01961		410.471	33.7255
410.483	86.2745		410.482	75.6863		410.488	10.9804		410.483	30.1961
410.495	91.3726		410.494	80		410.5	10.5882		410.496	25098
410.508	80.7843		410.507	77.2549		410.513	8.62745		410.508	19.6078
410.52	56.4706		410.519	72.1569		410.525	8.62745		410.521	19.2157
410.532	45.4902		410.531	61.5686		410.538	14.5098		410.533	21.1765
410.545	45098		410.544	52.9412		410.55	20.3922		410.545	23.9216
410.557	41.9608		410.556	43.5294		410.562	20		410.558	30.5882
410.57	44.7059		410.569	39.6078		410.575	14.1176		410.57	35.2941
410.582	37.6471		410.581	36.8627		410.587	10.1961		410.583	28.6275
410.595	42.7451		410.594	39.6078		410.6	5.88235		410.595	20.3922
410.607	45.8824		410.606	60.3922		410.612	8.62745		410.608	14902
410.62	47.0588		410.619	80		410.625	14.1176		410.62	23.5294
410.632	43.9216		410.631	69.4118		410.637	14.5098		410.633	31.3725
410.645	53.3333		410.644	49.4118		410.65	11.7647		410.645	21.5686
410.657	58.4314		410.656	52.9412		410.662	13.3333		410.658	12549
410.67	56.0784		410.668	69.4118		410.675	12549		410.67	16.4706
410.682	50.5882		410.681	68.2353		410.687	16.8627		410.682	17.6471
410.694	49.4118		410.693	52.9412		410.699	11.3725		410.695	20.3922
410.707	63.5294		410.706	51.3726		410.712	2.7451		410.707	20.7843
410.719	64.7059		410.718	47451		410.724	1.56863		410.72	30.5882
410.732	51.3726		410.731	46.6667		410.737	4.31373		410.732	32.9412
410.744	56.8627		410.743	65.4902		410.749	5.09804		410.745	25.4902
410.757	67.8431		410.756	64.7059		410.762	7.45098		410.757	20
410.769	63.1373		410.768	50.5882		410.774	10.1961		410.77	29.0196
410.782	47.8431		410.781	42.3529		410.787	9.01961		410.782	36.4706
410.794	45098		410.793	40.3922		410.799	5.4902		410.795	23.5294
410.807	55.2941		410.805	36.4706		410.812	4.31373		410.807	11.7647
410.819	53.7255		410.818	34.1176		410.824	3.52941		410.819	14902
410.831	45.4902		410.83	44.7059		410.837	8.62745		410.832	14.1176
410.844	49.8039		410.843	47.8431		410.849	17.2549		410.844	11.3725
410.856	45098		410.855	35.6863		410.861	15.2941		410.857	14.5098
410.869	39.2157		410.868	30.1961		410.874	12549		410.869	22.3529
410.881	50.9804		410.88	40		410.886	19.6078		410.882	25.4902
410.894	65098		410.893	48.6275		410.899	19.2157		410.894	25098
410.906	62.3529		410.905	49.8039		410.911	14.5098		410.907	18.4314
410.919	49.4118		410.918	38.4314		410.924	15.2941		410.919	16.4706
410.931	41.9608		410.93	34.1176		410.936	11.7647		410.932	20
410.944	50.1961		410.943	34.1176		410.949	5.88235		410.944	24.7059
410.956	67.8431		410.955	42.3529		410.961	3.92157		410.957	28.6275
410.969	73.3333		410.967	41.1765		410.974	6.66667		410.969	30.5882
410.981	57.2549		410.98	36.8627		410.986	10.9804		410.981	27.8431
410.993	41.1765		410.992	38.8235		410.999	14.1176		410.994	30.1961
411.006	40.3922		411.005	40.3922		411.011	19.2157		411.006	42.3529
411.018	60		411.017	34.1176		411.023	20.3922		411.019	46.2745
411.031	88.6274		411.03	39.6078		411.036	18.8235		411.031	48.2353
411.043	95.6863		411.042	50.9804		411.048	16.8627		411.044	64.3137
411.056	90.5882		411.055	56.0784		411.061	18.4314		411.056	75.6863
411.068	103137		411.067	49.8039		411.073	32549		411.069	69.8039
411.081	129.02		411.08	61.1765		411.086	34.1176		411.081	65098
411.093	138039		411.092	81.9608		411.098	29.0196		411.094	81.5686
411.106	153333		411.105	91.3726		411.111	40.3922		411.106	94902
411.118	199608		411.117	94902		411.123	59.2157		411.119	107451
411.131	286275		411.13	116078		411.136	76.0784		411.131	151765
411.143	434902		411.142	147843		411.148	96.0784		411.144	205882
411.156	628235		411.154	190588		411.161	121176		411.156	233333
411.168	829.02		411.167	227059		411.173	142745		411.168	227451
411.18	895294		411.179	230196		411.186	143137		411.181	252549
411.193	828627		411.192	227843		411.198	129412		411.193	282353
411.205	773726		411.204	216863		411.21	116078		411.206	289.02
411.218	833726		411.217	195294		411.223	120784		411.218	285098
411.23	954902		411.229	241569		411.235	180		411.231	296078
411.243	1184.71		411.242	277647		411.248	249412		411.243	359608
411.255	1556.08		411.254	255686		411.26	271765		411.256	460
411.268	1942.75		411.267	240		411.273	226667		411.268	516078
411.28	2041.57		411.279	264314		411.285	187059		411.281	494.51
411.293	1804.71		411.292	278039		411.298	169804		411.293	425882
411.305	1363.53		411.304	320		411.31	124314		411.306	343137
411.318	948627		411.316	474.51		411.323	83.5294		411.318	269804
411.33	649.02		411.329	745882		411.335	69.4118		411.331	190588
411.342	472157		411.341	932549		411.348	61.1765		411.343	148235
411.355	355294		411.354	908235		411.36	42.7451		411.355	114.51
411.367	267843		411.366	691765		411.373	29.8039		411.368	86.2745
411.38	198824		411.379	431765		411.385	22.3529		411.38	75.6863
411.392	152941		411.391	236863		411.397	18.0392		411.393	69.8039
411.405	113333		411.404	116078		411.41	13.7255		411.405	47451
411.417	81.9608		411.416	71.7647		411.422	12.1569		411.418	36.0784
411.43	60.7843		411.429	67451		411.435	13.3333		411.43	37.6471
411.442	52549		411.441	62.3529		411.447	11.7647		411.443	36.4706
411.455	61.1765		411.454	54902		411.46	10.1961		411.455	27.8431
411.467	64.7059		411.466	57.2549		411.472	12.9412		411.468	18.0392
411.48	65.8824		411.479	60.3922		411.485	14902		411.48	21.1765
411.492	73.7255		411.491	45098		411.497	13.7255		411.493	25.4902
411.505	75.2941		411.504	34902		411.51	15.6863		411.505	33.7255
411.517	74.1176		411.516	29.8039		411.522	21.1765		411.518	33.7255
411.53	61.5686		411.528	35.2941		411.535	18.0392		411.53	27.8431
411.542	49.8039		411.541	36.8627		411.547	14.1176		411.542	23.5294
411.554	52.1569		411.553	41.5686		411.56	14.1176		411.555	24.3137
411.567	59.6078		411.566	47.8431		411.572	8.62745		411.567	17.6471
411.579	52.1569		411.578	48.6275		411.584	5.4902		411.58	17.2549
411.592	50.5882		411.591	38.0392		411.597	9.01961		411.592	19.2157
411.604	47451		411.603	38.0392		411.609	10.5882		411.605	20.7843
411.617	50.1961		411.616	40.3922		411.622	8.62745		411.617	23.1373
411.629	54902		411.628	38.4314		411.634	11.3725		411.63	20.3922
411.642	51.3726		411.641	30.9804		411.647	12549		411.642	18.4314
411.654	57.6471		411.653	27451		411.659	10.1961		411.655	23.9216
411.667	61.1765		411.666	41.5686		411.672	9.41177		411.667	27.0588
411.679	54902		411.678	50.5882		411.684	7.05882		411.68	25.8824
411.692	45.4902		411.691	40		411.697	7.45098		411.692	25.8824
411.704	49.4118		411.703	32549		411.709	10.9804		411.705	33.3333
411.717	39.2157		411.716	32.9412		411.722	12.9412		411.717	38.8235
411.729	27451		411.728	34.1176		411.734	10.5882		411.73	34902
411.742	37.6471		411.74	36.8627		411.747	6.66667		411.742	25.8824
411.754	43.9216		411.753	36.8627		411.759	9.41177		411.755	19.2157
411.767	52549		411.765	38.4314		411.772	13.3333		411.767	21.9608
411.779	75.2941		411.778	37.6471		411.784	13.7255		411.779	21.9608
411.791	85098		411.79	38.8235		411.797	9.80392		411.792	18.8235
411.804	72549		411.803	50.9804		411.809	13.7255		411.804	21.1765
411.816	56.0784		411.815	61.5686		411.822	20		411.817	22.3529
411.829	42.7451		411.828	59.2157		411.834	18.4314		411.829	30.9804
411.841	36.4706		411.84	56.0784		411.846	19.2157		411.842	32.9412
411.854	38.8235		411.853	45098		411.859	21.1765		411.854	36.4706
411.866	40		411.865	41.1765		411.871	17.2549		411.867	32.1569
411.879	39.2157		411.878	44.3137		411.884	13.3333		411.879	21.1765
411.891	47451		411.89	50.5882		411.896	12.1569		411.892	23.5294
411.904	53.3333		411.903	47451		411.909	16.0784		411.904	33.7255
411.916	54.5098		411.915	44.3137		411.921	18.4314		411.917	36.4706
411.929	56.4706		411.928	42.3529		411.934	22.3529		411.929	32.9412
411.941	69.8039		411.94	48.2353		411.946	20		411.942	26.2745
411.954	71.3726		411.953	47.0588		411.959	12549		411.954	27.8431
411.966	56.8627		411.965	47.8431		411.971	11.7647		411.967	29.4118
411.979	52.1569		411.978	47.8431		411.984	16.4706		411.979	34.1176
411.991	64.7059		411.99	44.7059		411.996	20		411.992	43.5294
412.004	93.3333		412.002	50.9804		412.009	22.7451		412.004	48.6275
412.016	102353		412.015	47.0588		412.021	24.7059		412.017	49.8039
412.029	80.7843		412.027	39.2157		412.034	16.0784		412.029	62.7451
412.041	71.3726		412.04	38.8235		412.046	12.1569		412.041	76.8627
412.053	85.4902		412.052	42.7451		412.059	20		412.054	84.7059
412.066	124706		412.065	58.8235		412.071	42.3529		412.066	101569
412.078	158039		412.077	89.0196		412.084	62.3529		412.079	112157
412.091	182745		412.09	118039		412.096	73.7255		412.091	146667
412.103	201569		412.102	114902		412.108	84.3137		412.104	174.51
412.116	217255		412.115	123922		412.121	90.9804		412.116	219608
412.128	247451		412.127	171765		412.133	102745		412.129	232157
412.141	276078		412.14	230588		412.146	113333		412.141	212941
412.153	355686		412.152	263137		412.158	107451		412.154	196078
412.166	491765		412.165	258824		412.171	101176		412.166	197647
412.178	679216		412.177	221569		412.183	115686		412.179	242745
412.191	841961		412.19	170.98		412.196	130588		412.191	306667
412.203	865882		412.202	164706		412.208	149804		412.204	334902
412.216	821961		412.215	234902		412.221	170.98		412.216	343529
412.228	832941		412.227	289412		412.233	199608		412.229	360
412.241	1018.43		412.24	290196		412.246	208627		412.241	463529
412.253	1374.12		412.252	310588		412.258	207059		412.254	874902
412.266	1756.08		412.265	443137		412.271	288627		412.266	2246.27
412.278	1925.1		412.277	827059		412.283	452549		412.279	4914.9
412.291	1859.22		412.29	1619.61		412.296	530.98		412.291	7420
412.303	1562.35		412.302	2376.47		412.308	440392		412.304	7687.06
412.316	1125.1		412.315	2456.08		412.321	307843		412.316	5703.92
412.328	747059		412.327	1975.29		412.333	215294		412.329	3278.82
412.341	518431		412.339	1438.82		412.346	130.98		412.341	1606.27
412.353	364706		412.352	960784		412.358	60.3922		412.353	769804
412.365	258039		412.364	556863		412.371	30.5882		412.366	437647
412.378	179216		412.377	322353		412.383	27451		412.378	330588
412.39	133333		412.389	197255		412.396	33.3333		412.391	315686
412.403	109.02		412.402	127451		412.408	27.8431		412.403	267843
412.415	89.8039		412.414	100		412.421	18.4314		412.416	201961
412.428	62.7451		412.427	92549		412.433	25.8824		412.428	153333
412.44	46.6667		412.439	91.7647		412.445	26.2745		412.441	122353
412.453	41.5686		412.452	80.3922		412.458	17.2549		412.453	85.8824
412.465	42.3529		412.464	71.3726		412.47	9.41177		412.466	63.5294
412.478	49.4118		412.477	57.2549		412.483	5.88235		412.478	56.4706
412.49	54.5098		412.489	50.1961		412.495	7.45098		412.491	43.1373
412.503	56.4706		412.502	40		412.508	12549		412.503	29.0196
412.515	50.9804		412.514	33.3333		412.52	16.8627		412.516	36.4706
412.528	45098		412.527	38.8235		412.533	16.0784		412.528	56.4706
412.54	50.5882		412.539	44.3137		412.545	9.41177		412.541	59.2157
412.553	62.7451		412.552	53.3333		412.558	4.31373		412.553	43.1373
412.565	65.4902		412.564	63.9216		412.57	7.45098		412.566	32549
412.578	60.7843		412.577	58.0392		412.583	8.62745		412.578	27451
412.59	60.7843		412.589	38.8235		412.595	5.4902		412.591	25.4902
412.603	64.3137		412.602	25098		412.608	12.1569		412.603	30.5882
412.615	62.3529		412.614	29.0196		412.62	19.2157		412.616	37.6471
412.628	52.1569		412.627	34.1176		412.633	21.9608		412.628	32.9412
412.64	44.7059		412.639	39.2157		412.645	18.0392		412.641	20
412.653	42.7451		412.652	39.6078		412.658	12.9412		412.653	20.3922
412.665	40.3922		412.664	39.2157		412.67	7.05882		412.666	28.6275
412.678	43.5294		412.677	36.4706		412.683	9.41177		412.678	34.1176
412.69	46.6667		412.689	45.8824		412.695	11.7647		412.691	38.8235
412.703	45.4902		412.702	58.4314		412.708	16.4706		412.703	30.5882
412.715	46.6667		412.714	58.4314		412.72	14.5098		412.716	20.7843
412.728	39.6078		412.727	49.8039		412.733	12.1569		412.728	22.3529
412.74	38.8235		412.739	43.5294		412.745	12.9412		412.741	27.0588
412.753	35.2941		412.752	47.0588		412.758	15.2941		412.753	34.5098
412.765	36.8627		412.764	61.5686		412.77	10.5882		412.766	35.2941
412.778	54902		412.776	63.5294		412.783	7.45098		412.778	34.5098
412.79	61.9608		412.789	58.8235		412.795	11.3725		412.791	47.8431
412.803	56.8627		412.801	58.8235		412.808	13.7255		412.803	54.1176
412.815	55.6863		412.814	58.0392		412.82	12549		412.816	35.2941
412.828	49.8039		412.826	44.3137		412.833	15.2941		412.828	16.8627
412.84	44.3137		412.839	36.0784		412.845	19.6078		412.84	14.5098
412.853	45098		412.851	38.4314		412.858	18.4314		412.853	22.3529
412.865	57.6471		412.864	45098		412.87	16.8627		412.865	22.3529
412.877	71.3726		412.876	56.8627		412.883	12.1569		412.878	27451
412.89	69.4118		412.889	70.9804		412.895	6.27451		412.89	40
412.902	55.2941		412.901	72.9412		412.908	9.01961		412.903	39.6078
412.915	49.4118		412.914	64.3137		412.92	16.8627		412.915	30.5882
412.927	48.6275		412.926	63.1373		412.933	23.9216		412.928	25.4902
412.94	51.3726		412.939	64.3137		412.945	21.1765		412.94	26.2745
412.952	46.2745		412.951	56.8627		412.958	13.7255		412.953	26.6667
412.965	41.9608		412.964	45.4902		412.97	13.3333		412.965	21.1765
412.977	52.9412		412.976	38.4314		412.983	29.4118		412.978	23.5294
412.99	78.4314		412.989	44.3137		412.995	38.8235		412.99	34.5098
413.002	77.2549		413.001	50.1961		413.007	30.1961		413.003	43.9216
413.015	62.3529		413.014	37.6471		413.02	14.5098		413.015	49.4118
413.027	60.3922		413.026	43.9216		413.032	16.0784		413.028	56.0784
413.04	69.4118		413.039	56.8627		413.045	18.8235		413.04	77.2549
413.052	70.9804		413.051	54902		413.057	19.2157		413.053	78.0392
413.065	89.0196		413.064	60		413.07	21.1765		413.065	87.8431
413.077	130.98		413.076	72.9412		413.082	30.1961		413.078	92.9412
413.09	166667		413.089	83.5294		413.095	41.9608		413.09	90.1961
413.102	176863		413.101	101176		413.107	46.6667		413.103	86.6667
413.115	195294		413.114	124706		413.12	49.0196		413.115	89.4118
413.127	225.49		413.126	149804		413.132	55.2941		413.128	98.0392
413.14	261961		413.139	191373		413.145	63.1373		413.14	109.02
413.152	305098		413.151	209.02		413.157	71.3726		413.153	145.49
413.165	379608		413.164	210196		413.17	76.0784		413.165	167451
413.177	457255		413.176	222745		413.182	81.9608		413.178	174.51
413.19	530196		413.189	261961		413.195	83.9216		413.19	214.51
413.202	609.02		413.201	276471		413.207	89.0196		413.203	269804
413.215	705.49		413.214	281961		413.22	106275		413.215	298431
413.227	840784		413.226	294.51		413.232	107451		413.228	299216
413.24	1038.04		413.239	303529		413.245	134902		413.24	360392
413.252	1398.04		413.251	354118		413.257	185882		413.253	449412
413.265	1867.06		413.264	402353		413.27	220392		413.265	718824
413.277	2121.96		413.276	441569		413.282	240392		413.278	1307.06
413.29	1985.1		413.289	537255		413.295	259216		413.29	1936.86
413.302	1583.92		413.301	645.49		413.307	221569		413.303	2016.86
413.315	1137.25		413.314	676471		413.32	161176		413.315	1551.76
413.327	755686		413.326	576863		413.332	115294		413.328	949804
413.34	474902		413.339	392157		413.345	74902		413.34	505882
413.352	294.51		413.351	236078		413.357	38.0392		413.353	252157
413.365	197647		413.364	174118		413.37	30.5882		413.365	123529
413.377	166667		413.376	147451		413.382	31.3725		413.378	80.3922
413.39	146667		413.389	120392		413.395	24.7059		413.39	69.0196
413.402	120784		413.401	95.2941		413.407	21.5686		413.403	60
413.415	108235		413.414	87.0588		413.42	21.5686		413.415	44.3137
413.427	102353		413.426	78.4314		413.432	17.6471		413.428	32.9412
413.44	95.2941		413.439	73.7255		413.445	9.41177		413.44	32.1569
413.452	82.3529		413.451	69.8039		413.457	7.84314		413.453	35.6863
413.465	66.2745		413.464	49.4118		413.47	7.45098		413.465	32.1569
413.477	55.2941		413.476	34.5098		413.482	4.31373		413.478	20
413.49	65098		413.489	41.5686		413.495	2.35294		413.49	22.3529
413.502	70.9804		413.501	48.2353		413.507	7.45098		413.503	30.9804
413.515	69.4118		413.514	38.8235		413.52	14902		413.515	31.7647
413.527	64.7059		413.526	21.1765		413.532	18.4314		413.528	27451
413.54	60.7843		413.539	20.7843		413.545	23.9216		413.54	34.5098
413.552	57.2549		413.551	25098		413.557	22.7451		413.553	43.5294
413.565	50.5882		413.564	19.6078		413.57	15.6863		413.565	41.1765
413.577	46.6667		413.576	23.9216		413.582	11.7647		413.578	33.3333
413.59	41.9608		413.589	36.8627		413.595	11.3725		413.59	32.1569
413.602	41.1765		413.601	37.6471		413.607	12.1569		413.603	29.8039
413.615	38.4314		413.614	24.7059		413.62	20		413.615	24.7059
413.627	36.0784		413.626	21.5686		413.632	21.1765		413.628	20
413.64	28.6275		413.639	21.1765		413.645	15.2941		413.64	22.3529
413.652	30.9804		413.651	18.0392		413.657	17.2549		413.653	30.5882
413.665	38.4314		413.664	23.5294		413.67	15.6863		413.665	26.2745
413.677	40.7843		413.676	34.1176		413.682	15.6863		413.678	13.3333
413.69	41.5686		413.689	34.5098		413.695	17.6471		413.69	18.8235
413.702	34.1176		413.701	29.8039		413.707	21.5686		413.703	30.9804
413.715	30.9804		413.714	23.5294		413.72	20.3922		413.715	32.9412
413.727	38.4314		413.726	16.8627		413.732	16.0784		413.728	26.2745
413.74	50.1961		413.739	20		413.745	15.6863		413.74	27.0588
413.752	54902		413.751	26.2745		413.757	19.6078		413.753	28.6275
413.765	55.6863		413.764	25.8824		413.77	14.1176		413.765	32549
413.777	56.4706		413.776	31.3725		413.782	5.09804		413.778	37.6471
413.79	52549		413.789	41.5686		413.795	2.35294		413.79	28.2353
413.802	47.0588		413.801	34.1176		413.807	5.4902		413.803	14.1176
413.815	66.2745		413.814	29.8039		413.82	7.84314		413.815	16.4706
413.827	72.1569		413.826	31.7647		413.832	14.1176		413.828	20.3922
413.84	59.2157		413.839	43.1373		413.845	13.7255		413.84	24.3137
413.852	60.3922		413.851	40.3922		413.857	8.23529		413.853	21.9608
413.865	78.0392		413.864	31.3725		413.87	10.1961		413.865	18.0392
413.877	74.5098		413.876	28.6275		413.882	20.7843		413.878	16.0784
413.89	64.7059		413.889	31.7647		413.895	27.8431		413.89	22.7451
413.902	70.5882		413.901	22.3529		413.908	23.9216		413.903	29.0196
413.915	75.2941		413.914	21.5686		413.92	19.6078		413.915	32.9412
413.927	61.5686		413.926	29.8039		413.933	18.8235		413.928	29.4118
413.94	44.3137		413.939	45098		413.945	15.2941		413.94	28.6275
413.952	35.2941		413.951	44.3137		413.958	9.80392		413.953	38.8235
413.965	39.2157		413.964	30.9804		413.97	12.1569		413.965	38.8235
413.977	45.8824		413.976	18.4314		413.983	14.5098		413.978	33.7255
413.99	65.4902		413.989	16.4706		413.995	18.4314		413.99	46.6667
414.002	83.9216		414.001	25098		414.008	19.6078		414.003	59.6078
414.015	78.4314		414.014	36.8627		414.02	16.4706		414.015	49.4118
414.027	89.0196		414.026	42.7451		414.033	17.6471		414.028	37.6471
414.04	100784		414.039	42.3529		414.045	20		414.04	39.6078
414.052	107843		414.051	52549		414.058	20.7843		414.053	32549
414.065	114.51		414.064	65.8824		414.07	26.6667		414.065	45098
414.077	128627		414.076	72549		414.083	32549		414.078	70.9804
414.09	133725		414.089	78.0392		414.095	36.0784		414.09	94.5098
414.103	126667		414.101	92.9412		414.108	38.4314		414.103	114902
414.115	143922		414.114	108627		414.12	39.6078		414.116	137255
414.128	171765		414.126	127451		414.133	41.9608		414.128	133725
414.14	216471		414.139	167451		414.145	45.4902		414.141	147451
414.153	249.02		414.151	214118		414.158	56.4706		414.153	171373
414.165	322353		414.164	243137		414.17	76.4706		414.166	185882
414.178	440392		414.177	283137		414.183	115294		414.178	211373
414.19	594902		414.189	318039		414.195	170196		414.191	268235
414.203	753333		414.202	358039		414.208	240784		414.203	334902
414.215	1003.53		414.214	411765		414.22	268627		414.216	392157
414.228	1284.31		414.227	471373		414.233	236471		414.228	422745
414.24	1520.39		414.239	509804		414.245	210196		414.241	459608
414.253	1834.9		414.252	534902		414.258	230588		414.253	512549
414.265	2352.94		414.264	582353		414.27	244314		414.266	577647
414.278	2761.96		414.277	599608		414.283	249804		414.278	719608
414.29	2816.08		414.289	573333		414.295	232549		414.291	949804
414.303	2529.41		414.302	525882		414.308	178431		414.303	1083.92
414.315	2049.41		414.314	464706		414.32	116471		414.316	953726
414.328	1474.51		414.327	349804		414.333	76.8627		414.328	675686
414.34	961569		414.339	283137		414.345	58.0392		414.341	421961
414.353	617647		414.352	239216		414.358	44.7059		414.353	258824
414.365	425098		414.364	176078		414.37	35.6863		414.366	167843
414.378	281176		414.377	104706		414.383	31.7647		414.378	120784
414.39	199608		414.389	62.3529		414.395	31.7647		414.391	89.4118
414.403	155686		414.402	56.4706		414.408	36.0784		414.403	67.0588
414.415	137647		414.414	46.2745		414.42	33.3333		414.416	57.2549
414.428	102745		414.427	35.2941		414.433	19.6078		414.428	45098
414.44	93.7255		414.439	36.8627		414.445	7.45098		414.441	35.6863
414.453	97.6471		414.452	32.1569		414.458	10.1961		414.453	27.0588
414.465	103529		414.464	23.9216		414.471	9.41177		414.466	35.2941
414.478	87451		414.477	23.1373		414.483	13.7255		414.478	47.0588
414.49	75.6863		414.489	25.8824		414.496	18.0392		414.491	58.0392
414.503	61.5686		414.502	27.0588		414.508	20.3922		414.503	62.3529
414.515	52.9412		414.514	21.5686		414.521	19.2157		414.516	53.7255
414.528	52549		414.527	32549		414.533	13.3333		414.528	47.0588
414.54	43.1373		414.539	50.5882		414.546	9.80392		414.541	33.7255
414.553	40.3922		414.552	46.6667		414.558	14902		414.553	23.1373
414.566	49.4118		414.564	32.1569		414.571	17.6471		414.566	24.3137
414.578	45098		414.577	26.2745		414.583	15.2941		414.579	29.8039
414.591	46.2745		414.589	27451		414.596	14.1176		414.591	37.6471
414.603	50.1961		414.602	30.5882		414.608	15.2941		414.604	40
414.616	59.2157		414.615	29.4118		414.621	10.1961		414.616	40.7843
414.628	51.7647		414.627	23.5294		414.633	8.23529		414.629	28.2353
414.641	44.3137		414.64	24.3137		414.646	9.41177		414.641	14902
414.653	53.7255		414.652	29.4118		414.658	8.23529		414.654	17.2549
414.666	62.3529		414.665	24.7059		414.671	5.88235		414.666	29.8039
414.678	57.2549		414.677	27.0588		414.683	8.23529		414.679	35.6863
414.691	50.5882		414.69	33.7255		414.696	13.7255		414.691	31.3725
414.703	54.5098		414.702	37.6471		414.708	12.1569		414.704	18.4314
414.716	55.6863		414.715	39.6078		414.721	9.80392		414.716	14.1176
414.728	45.8824		414.727	30.5882		414.733	7.84314		414.729	19.6078
414.741	54.5098		414.74	21.9608		414.746	14902		414.741	30.5882
414.753	67.8431		414.752	26.6667		414.758	21.5686		414.754	40.3922
414.766	75.2941		414.765	30.5882		414.771	21.1765		414.766	47.0588
414.778	78.8235		414.777	29.8039		414.783	11.7647		414.779	41.5686
414.791	76.8627		414.79	19.2157		414.796	9.01961		414.791	33.3333
414.803	69.4118		414.802	11.7647		414.808	8.23529		414.804	37.6471
414.816	66.6667		414.815	25098		414.821	12.9412		414.816	38.8235
414.828	69.8039		414.827	38.0392		414.834	14.5098		414.829	24.7059
414.841	69.8039		414.84	41.5686		414.846	13.3333		414.841	17.6471
414.853	61.9608		414.852	37.2549		414.859	12.9412		414.854	21.9608
414.866	62.3529		414.865	30.9804		414.871	13.7255		414.866	25.4902
414.878	68.2353		414.877	26.2745		414.884	12.1569		414.879	30.1961
414.891	58.8235		414.89	30.5882		414.896	13.7255		414.891	38.8235
414.904	49.4118		414.902	26.6667		414.909	14.5098		414.904	53.3333
414.916	62.7451		414.915	20		414.921	16.0784		414.917	73.7255
414.929	94.1176		414.927	26.6667		414.934	18.8235		414.929	102745
414.941	109.02		414.94	41.1765		414.946	21.9608		414.942	132941
414.954	107843		414.953	47.8431		414.959	22.7451		414.954	129.02
414.966	94.1176		414.965	42.7451		414.971	26.2745		414.967	88.6274
414.979	72549		414.978	44.3137		414.984	17.6471		414.979	51.7647
414.991	59.6078		414.99	48.6275		414.996	7.05882		414.992	38.4314
415.004	67.8431		415.003	42.7451		415.009	8.62745		415.004	33.7255
415.016	78.4314		415.015	35.2941		415.021	15.2941		415.017	41.1765
415.029	71.7647		415.028	25.4902		415.034	18.8235		415.029	52549
415.041	72.9412		415.04	26.6667		415.046	25.8824		415.042	52.1569
415.054	98.8235		415.053	38.8235		415.059	30.1961		415.054	58.8235
415.066	115686		415.065	52.9412		415.071	27.8431		415.067	67.8431
415.079	113333		415.078	52.1569		415.084	29.0196		415.079	71.3726
415.091	107451		415.09	58.8235		415.096	41.5686		415.092	74.5098
415.104	125.49		415.103	85.8824		415.109	53.3333		415.104	79.2157
415.116	201176		415.115	132549		415.122	53.7255		415.117	83.1373
415.129	252157		415.128	159608		415.134	58.4314		415.129	108235
415.141	263529		415.14	158431		415.147	78.0392		415.142	142745
415.154	316863		415.153	171765		415.159	90.9804		415.154	166667
415.167	429804		415.165	240		415.172	98.0392		415.167	193725
415.179	528235		415.178	298824		415.184	108235		415.18	249804
415.192	613333		415.19	321176		415.197	149804		415.192	314902
415.204	776863		415.203	350196		415.209	199608		415.205	371373
415.217	998039		415.216	398824		415.222	207059		415.217	396471
415.229	1115.69		415.228	451765		415.234	197647		415.23	400392
415.242	1165.1		415.241	521961		415.247	214902		415.242	439608
415.254	1251.76		415.253	566667		415.259	250588		415.255	575294
415.267	1392.94		415.266	595686		415.272	267451		415.267	725882
415.279	1503.53		415.278	564706		415.284	255294		415.28	784706
415.292	1601.96		415.291	453725		415.297	196078		415.292	750588
415.304	1666.27		415.303	353333		415.309	139608		415.305	671765
415.317	1556.86		415.316	256471		415.322	102353		415.317	538431
415.329	1203.53		415.328	156078		415.334	75.6863		415.33	361569
415.342	796078		415.341	110.98		415.347	42.3529		415.342	207843
415.354	507843		415.353	94902		415.36	24.3137		415.355	123137
415.367	336863		415.366	81.5686		415.372	18.4314		415.367	101961
415.379	223137		415.378	61.9608		415.385	15.6863		415.38	82.7451
415.392	158039		415.391	52.1569		415.397	17.2549		415.392	75.6863
415.405	130.98		415.403	56.0784		415.41	21.1765		415.405	63.1373
415.417	112157		415.416	50.9804		415.422	14.1176		415.418	49.8039
415.43	95.6863		415.429	27451		415.435	7.84314		415.43	43.5294
415.442	82.3529		415.441	19.6078		415.447	5.88235		415.443	33.7255
415.455	69.8039		415.454	18.8235		415.46	7.84314		415.455	18.8235
415.467	60.3922		415.466	17.2549		415.472	12.1569		415.468	11.7647
415.48	56.0784		415.479	20.7843		415.485	9.01961		415.48	11.7647
415.492	53.3333		415.491	20.7843		415.497	5.09804		415.493	11.3725
415.505	60.7843		415.504	17.6471		415.51	6.27451		415.505	25098
415.517	67.0588		415.516	15.2941		415.522	4.70588		415.518	35.6863
415.53	56.4706		415.529	14902		415.535	3.92157		415.53	31.7647
415.542	56.8627		415.541	15.6863		415.548	9.41177		415.543	25098
415.555	63.9216		415.554	14902		415.56	14902		415.555	26.2745
415.567	68.2353		415.566	14902		415.573	12.1569		415.568	26.2745
415.58	67.0588		415.579	14.1176		415.585	9.41177		415.58	20.3922
415.593	60.7843		415.591	9.41177		415.598	12.1569		415.593	22.3529
415.605	53.7255		415.604	9.80392		415.61	16.4706		415.606	33.3333
415.618	58.4314		415.616	13.3333		415.623	13.3333		415.618	38.0392
415.63	64.3137		415.629	20		415.635	12.1569		415.631	36.0784
415.643	65.4902		415.642	19.6078		415.648	9.01961		415.643	30.9804
415.655	64.3137		415.654	10.9804		415.66	8.23529		415.656	16.8627
415.668	50.5882		415.667	7.05882		415.673	8.23529		415.668	11.3725
415.68	35.6863		415.679	16.8627		415.685	7.84314		415.681	11.3725
415.693	37.2549		415.692	25.8824		415.698	9.41177		415.693	16.0784
415.705	45.8824		415.704	22.3529		415.71	15.2941		415.706	20.7843
415.718	58.4314		415.717	11.3725		415.723	22.7451		415.718	16.4706
415.73	73.7255		415.729	12.9412		415.736	19.6078		415.731	15.2941
415.743	72.9412		415.742	25.8824		415.748	12.9412		415.743	25098
415.755	57.2549		415.754	30.1961		415.761	9.01961		415.756	47.8431
415.768	55.2941		415.767	21.9608		415.773	8.23529		415.768	63.9216
415.781	48.6275		415.779	14902		415.786	12549		415.781	59.6078
415.793	37.6471		415.792	19.2157		415.798	15.6863		415.794	44.3137
415.806	41.1765		415.805	24.7059		415.811	11.3725		415.806	37.2549
415.818	52.1569		415.817	22.7451		415.823	19.2157		415.819	33.7255
415.831	61.9608		415.83	21.1765		415.836	30.5882		415.831	23.9216
415.843	72549		415.842	24.3137		415.848	30.1961		415.844	14902
415.856	62.3529		415.855	25.8824		415.861	27451		415.856	23.9216
415.868	55.2941		415.867	29.0196		415.873	27.0588		415.869	45098
415.881	54.1176		415.88	28.6275		415.886	21.1765		415.881	46.6667
415.893	57.6471		415.892	19.6078		415.898	17.2549		415.894	32549
415.906	61.9608		415.905	18.4314		415.911	16.8627		415.906	27.8431
415.918	65098		415.917	27.0588		415.924	12549		415.919	29.8039
415.931	74.5098		415.93	23.1373		415.936	8.23529		415.931	36.4706
415.943	75.6863		415.942	23.9216		415.949	11.7647		415.944	51.3726
415.956	70.1961		415.955	35.2941		415.961	22.7451		415.957	57.2549
415.969	60		415.967	38.0392		415.974	21.9608		415.969	44.3137
415.981	60.7843		415.98	35.2941		415.986	12.1569		415.982	27451
415.994	68.6274		415.993	34902		415.999	8.62745		415.994	26.6667
416.006	70.5882		416.005	32.1569		416.011	10.1961		416.007	38.0392
416.019	70.5882		416.018	24.7059		416.024	12.1569		416.019	37.2549
416.031	67451		416.03	21.1765		416.036	14.1176		416.032	34.1176
416.044	73.3333		416.043	41.1765		416.049	23.5294		416.044	37.6471
416.056	89.0196		416.055	65.8824		416.061	26.2745		416.057	41.5686
416.069	117647		416.068	80.7843		416.074	26.2745		416.069	47.0588
416.081	146275		416.08	101961		416.087	31.3725		416.082	57.2549
416.094	154902		416.093	107451		416.099	35.6863		416.094	67451
416.106	143529		416.105	94.5098		416.112	40		416.107	88.2353
416.119	160		416.118	100784		416.124	49.8039		416.12	112941
416.132	197647		416.13	152941		416.137	60.7843		416.132	126275
416.144	261176		416.143	293725		416.149	78.0392		416.145	128235
416.157	283137		416.156	577647		416.162	90.5882		416.157	141961
416.169	287059		416.168	929804		416.174	101176		416.17	164314
416.182	358824		416.181	1057.25		416.187	118824		416.182	188235
416.194	508235		416.193	873333		416.199	207059		416.195	237255
416.207	673726		416.206	696863		416.212	448235		416.207	307059
416.219	930.98		416.218	597255		416.224	857255		416.22	398039
416.232	1295.69		416.231	519608		416.237	1287.45		416.232	548627
416.244	1686.67		416.243	493333		416.25	1453.33		416.245	761961
416.257	2063.14		416.256	504314		416.262	1320.78		416.257	959216
416.27	2534.51		416.268	506275		416.275	1128.63		416.27	1083.53
416.282	3101.96		416.281	524706		416.287	906667		416.283	1119.22
416.295	3557.25		416.294	529804		416.3	654118		416.295	1021.96
416.307	3445.88		416.306	451373		416.312	419608		416.308	819608
416.32	2702.75		416.319	290588		416.325	235294		416.32	598039
416.332	1787.06		416.331	176863		416.337	124314		416.333	378039
416.345	1094.12		416.344	125098		416.35	83.1373		416.345	200392
416.357	638431		416.356	104314		416.362	87.0588		416.358	109.02
416.37	378039		416.369	77.6471		416.375	83.1373		416.37	93.7255
416.382	279216		416.381	47.8431		416.388	65.4902		416.383	76.4706
416.395	272549		416.394	23.5294		416.4	47451		416.395	49.8039
416.408	240784		416.406	19.2157		416.413	43.5294		416.408	40.7843
416.42	183922		416.419	16.4706		416.425	36.4706		416.421	37.2549
416.433	136471		416.432	16.4706		416.438	23.9216		416.433	27.8431
416.445	125882		416.444	22.3529		416.45	13.7255		416.446	21.5686
416.458	125098		416.457	28.2353		416.463	10.5882		416.458	26.2745
416.47	115686		416.469	32549		416.475	11.3725		416.471	29.0196
416.483	97.2549		416.482	26.2745		416.488	15.6863		416.483	22.3529
416.495	84.3137		416.494	24.3137		416.5	21.5686		416.496	14.1176
416.508	69.8039		416.507	23.5294		416.513	25.4902		416.508	13.7255
416.52	63.5294		416.519	20		416.526	19.6078		416.521	18.0392
416.533	52.9412		416.532	24.3137		416.538	18.0392		416.533	18.4314
416.546	51.7647		416.544	25098		416.551	14.1176		416.546	27.0588
416.558	76.4706		416.557	21.1765		416.563	9.80392		416.559	34.1176
416.571	90.9804		416.57	15.2941		416.576	5.09804		416.571	34.1176
416.583	71.3726		416.582	11.3725		416.588	6.27451		416.584	34902
416.596	53.7255		416.595	16.8627		416.601	13.7255		416.596	33.3333
416.608	53.3333		416.607	18.0392		416.613	21.5686		416.609	24.7059
416.621	63.1373		416.62	18.0392		416.626	21.1765		416.621	17.6471
416.633	68.2353		416.632	18.0392		416.638	19.2157		416.634	12.9412
416.646	64.7059		416.645	17.6471		416.651	17.6471		416.646	12.9412
416.658	58.8235		416.657	14.5098		416.664	14.5098		416.659	18.4314
416.671	61.9608		416.67	12.9412		416.676	13.3333		416.671	32.1569
416.684	67.8431		416.682	19.2157		416.689	13.3333		416.684	43.1373
416.696	70.1961		416.695	20.3922		416.701	22.3529		416.697	40.3922
416.709	55.6863		416.708	13.3333		416.714	33.7255		416.709	35.2941
416.721	45098		416.72	11.7647		416.726	37.2549		416.722	30.5882
416.734	52549		416.733	14902		416.739	29.8039		416.734	34.1176
416.746	55.2941		416.745	14902		416.751	18.8235		416.747	32.1569
416.759	57.2549		416.758	12549		416.764	14.5098		416.759	22.3529
416.771	54.5098		416.77	15.2941		416.777	18.0392		416.772	16.8627
416.784	53.3333		416.783	18.0392		416.789	21.5686		416.784	18.4314
416.796	52.1569		416.795	14.1176		416.802	22.3529		416.797	20.3922
416.809	56.4706		416.808	16.0784		416.814	23.9216		416.81	15.2941
416.822	57.2549		416.82	17.6471		416.827	25.4902		416.822	9.80392
416.834	48.6275		416.833	14.5098		416.839	23.5294		416.835	14.5098
416.847	38.0392		416.846	13.7255		416.852	26.2745		416.847	25.8824
416.859	41.1765		416.858	18.4314		416.864	25098		416.86	25.4902
416.872	57.2549		416.871	18.0392		416.877	16.0784		416.872	15.6863
416.884	78.4314		416.883	18.0392		416.889	6.66667		416.885	9.80392
416.897	84.3137		416.896	23.1373		416.902	10.9804		416.897	20.3922
416.909	80.3922		416.908	22.7451		416.915	16.0784		416.91	45.8824
416.922	70.1961		416.921	18.0392		416.927	20		416.922	58.0392
416.935	58.4314		416.933	14902		416.94	22.7451		416.935	43.5294
416.947	59.2157		416.946	22.3529		416.952	16.4706		416.948	30.1961
416.96	52.1569		416.959	19.6078		416.965	8.62745		416.96	40.7843
416.972	44.3137		416.971	17.6471		416.977	11.3725		416.973	60.3922
416.985	58.0392		416.984	23.1373		416.99	18.4314		416.985	60
416.997	70.9804		416.996	31.3725		417.002	27451		416.998	54902
417.01	73.3333		417.009	34902		417.015	33.7255		417.01	59.2157
417.022	86.2745		417.021	39.6078		417.028	32.1569		417.023	58.8235
417.035	98.8235		417.034	37.6471		417.04	24.3137		417.035	56.0784
417.048	105098		417.046	47451		417.053	22.7451		417.048	58.4314
417.06	112941		417.059	54.5098		417.065	20		417.061	60.7843
417.073	121569		417.072	61.5686		417.078	28.2353		417.073	56.0784
417.085	121176		417.084	65.8824		417.09	27451		417.086	46.6667
417.098	113333		417.097	71.3726		417.103	25098		417.098	44.3137
417.11	123529		417.109	90.1961		417.115	35.2941		417.111	61.5686
417.123	176471		417.122	109.02		417.128	38.8235		417.123	77.6471
417.135	213333		417.134	143137		417.141	45.8824		417.136	112549
417.148	255294		417.147	193333		417.153	68.2353		417.148	157647
417.161	362353		417.159	278431		417.166	99.2157		417.161	205.49
417.173	514118		417.172	422353		417.178	120784		417.174	260
417.186	621961		417.185	525882		417.191	155686		417.186	293725
417.198	612157		417.197	542353		417.203	185.49		417.199	290196
417.211	622353		417.21	541569		417.216	244314		417.211	303922
417.223	775294		417.222	699608		417.228	461176		417.224	374118
417.236	983529		417.235	1079.61		417.241	709804		417.236	493333
417.248	1096.86		417.247	1511.37		417.254	774.51		417.249	600
417.261	1131.76		417.26	1647.45		417.266	685.49		417.261	639216
417.274	1349.02		417.272	1439.22		417.279	602745		417.274	745.49
417.286	1756.08		417.285	1096.47		417.291	503922		417.287	918039
417.299	2143.14		417.298	802353		417.304	357647		417.299	1048.24
417.311	2311.37		417.31	603529		417.316	226667		417.312	1047.84
417.324	2190.98		417.323	449804		417.329	151373		417.324	861569
417.336	1771.37		417.335	290196		417.341	110588		417.337	560
417.349	1215.69		417.348	177647		417.354	80.7843		417.349	298824
417.361	734118		417.36	114902		417.367	46.2745		417.362	152941
417.374	437255		417.373	64.7059		417.379	32.9412		417.374	92.1569
417.387	269804		417.385	41.1765		417.392	24.3137		417.387	66.2745
417.399	170196		417.398	37.6471		417.404	18.8235		417.4	62.3529
417.412	118039		417.411	38.0392		417.417	11.3725		417.412	57.2549
417.424	101569		417.423	31.7647		417.429	14.1176		417.425	58.0392
417.437	82.7451		417.436	25098		417.442	16.0784		417.437	51.3726
417.449	76.4706		417.448	22.7451		417.454	14.1176		417.45	50.1961
417.462	73.3333		417.461	24.7059		417.467	10.5882		417.462	49.8039
417.474	68.2353		417.473	23.5294		417.48	12.1569		417.475	44.7059
417.487	69.0196		417.486	28.2353		417.492	16.4706		417.488	36.0784
417.5	76.8627		417.498	29.8039		417.505	15.2941		417.5	37.6471
417.512	77.2549		417.511	27.0588		417.517	9.41177		417.513	27.0588
417.525	67451		417.524	22.3529		417.53	8.62745		417.525	23.9216
417.537	64.3137		417.536	23.1373		417.542	17.6471		417.538	31.3725
417.55	63.5294		417.549	29.0196		417.555	22.3529		417.55	35.2941
417.562	58.0392		417.561	31.7647		417.568	19.2157		417.563	29.0196
417.575	49.8039		417.574	25.4902		417.58	18.0392		417.575	18.4314
417.588	45.8824		417.586	18.8235		417.593	21.5686		417.588	13.7255
417.6	46.6667		417.599	16.8627		417.605	26.2745		417.601	16.8627
417.613	58.0392		417.612	14.5098		417.618	23.5294		417.613	17.6471
417.625	72.1569		417.624	18.0392		417.63	20.3922		417.626	17.6471
417.638	70.9804		417.637	24.7059		417.643	18.0392		417.638	18.4314
417.65	55.2941		417.649	29.8039		417.655	11.7647		417.651	26.6667
417.663	52.1569		417.662	24.7059		417.668	7.84314		417.663	26.6667
417.675	46.6667		417.674	16.4706		417.681	8.23529		417.676	23.9216
417.688	37.6471		417.687	20		417.693	10.9804		417.688	21.5686
417.701	38.4314		417.699	27.0588		417.706	13.7255		417.701	19.2157
417.713	45098		417.712	25.4902		417.718	18.4314		417.714	23.9216
417.726	38.4314		417.725	20.7843		417.731	14902		417.726	34.1176
417.738	41.5686		417.737	16.4706		417.743	12549		417.739	28.6275
417.751	49.0196		417.75	20		417.756	16.4706		417.751	12.9412
417.763	50.9804		417.762	20		417.769	16.8627		417.764	8.23529
417.776	50.9804		417.775	18.0392		417.781	10.5882		417.776	15.6863
417.789	49.8039		417.787	22.3529		417.794	8.62745		417.789	31.7647
417.801	61.9608		417.8	23.1373		417.806	10.5882		417.802	37.2549
417.814	74.1176		417.813	20.7843		417.819	10.9804		417.814	38.8235
417.826	73.7255		417.825	15.6863		417.831	20.3922		417.827	38.4314
417.839	56.0784		417.838	16.0784		417.844	28.2353		417.839	35.6863
417.851	46.2745		417.85	19.6078		417.857	22.7451		417.852	25.8824
417.864	45.8824		417.863	18.8235		417.869	18.0392		417.864	21.9608
417.876	51.7647		417.875	16.8627		417.882	19.2157		417.877	27451
417.889	68.2353		417.888	13.7255		417.894	19.2157		417.89	40.3922
417.902	87.8431		417.901	10.9804		417.907	19.2157		417.902	45.8824
417.914	85.4902		417.913	18.4314		417.919	27.8431		417.915	41.5686
417.927	68.2353		417.926	27.8431		417.932	31.3725		417.927	33.7255
417.939	56.4706		417.938	22.7451		417.944	23.5294		417.94	29.4118
417.952	53.7255		417.951	18.0392		417.957	20.3922		417.952	27.0588
417.964	69.4118		417.963	30.5882		417.97	18.8235		417.965	25.4902
417.977	82.7451		417.976	33.3333		417.982	12.1569		417.978	38.0392
417.99	74.1176		417.989	30.9804		417.995	15.2941		417.99	48.6275
418.002	58.8235		418.001	33.7255		418.007	23.5294		418.003	54902
418.015	61.1765		418.014	27.0588		418.02	26.2745		418.015	64.3137
418.027	61.5686		418.026	33.7255		418.032	23.5294		418.028	51.3726
418.04	70.5882		418.039	61.5686		418.045	21.5686		418.04	43.9216
418.052	96.8627		418.051	70.1961		418.058	31.7647		418.053	54902
418.065	100784		418.064	60		418.07	39.2157		418.065	63.1373
418.078	102353		418.076	63.9216		418.083	34.1176		418.078	53.7255
418.09	117647		418.089	71.7647		418.095	30.1961		418.091	47.8431
418.103	137647		418.102	82.3529		418.108	30.5882		418.103	66.6667
418.115	151373		418.114	94.1176		418.12	32549		418.116	87.8431
418.128	198824		418.127	116471		418.133	47.8431		418.128	95.2941
418.14	262745		418.139	151373		418.146	66.2745		418.141	116078
418.153	330.98		418.152	212157		418.158	80.3922		418.153	155294
418.166	427059		418.164	307059		418.171	102353		418.166	184314
418.178	535686		418.177	408627		418.183	138824		418.179	206275
418.191	571373		418.19	502353		418.196	182353		418.191	218824
418.203	586667		418.202	543922		418.208	276078		418.204	236471
418.216	652549		418.215	553333		418.221	513726		418.216	306275
418.228	834902		418.227	574902		418.234	904706		418.229	465098
418.241	1062.75		418.24	632941		418.246	1313.33		418.241	636471
418.254	1439.61		418.252	692549		418.259	1427.45		418.254	797647
418.266	1911.76		418.265	684706		418.271	1193.33		418.267	886275
418.279	2224.71		418.278	633333		418.284	845098		418.279	840
418.291	2230.59		418.29	559608		418.296	546275		418.292	752941
418.304	2096.08		418.303	466275		418.309	336078		418.304	703137
418.316	1840		418.315	380784		418.322	209412		418.317	643137
418.329	1486.27		418.328	305098		418.334	154.51		418.329	484706
418.342	1048.63		418.34	220		418.347	105882		418.342	287059
418.354	671765		418.353	150.98		418.359	69.4118		418.355	155686
418.367	419216		418.366	116863		418.372	57.6471		418.367	97.6471
418.379	286275		418.378	76.4706		418.384	60		418.38	76.4706
418.392	195294		418.391	50.1961		418.397	54.1176		418.392	59.6078
418.404	134902		418.403	36.4706		418.41	38.0392		418.405	44.3137
418.417	101961		418.416	27451		418.422	26.2745		418.418	33.3333
418.43	94.1176		418.429	29.0196		418.435	23.9216		418.43	32549
418.442	87451		418.441	23.5294		418.447	18.8235		418.443	32549
418.455	77.6471		418.454	16.4706		418.46	14.1176		418.455	36.0784
418.467	77.2549		418.466	19.6078		418.472	10.1961		418.468	39.2157
418.48	74.5098		418.479	19.6078		418.485	10.1961		418.48	29.8039
418.492	67.0588		418.491	11.3725		418.498	16.8627		418.493	22.7451
418.505	72549		418.504	3.92157		418.51	18.0392		418.506	29.4118
418.518	76.8627		418.517	10.1961		418.523	11.3725		418.518	32.9412
418.53	66.2745		418.529	24.3137		418.535	12549		418.531	29.8039
418.543	57.2549		418.542	24.7059		418.548	18.4314		418.543	23.1373
418.555	66.2745		418.554	23.1373		418.561	20.7843		418.556	24.7059
418.568	73.3333		418.567	25098		418.573	18.8235		418.568	38.0392
418.581	62.7451		418.579	26.2745		418.586	19.2157		418.581	45.8824
418.593	45.4902		418.592	34902		418.598	16.8627		418.594	38.4314
418.606	43.5294		418.605	35.2941		418.611	16.8627		418.606	22.7451
418.618	52.1569		418.617	28.2353		418.623	20.3922		418.619	24.3137
418.631	58.8235		418.63	21.5686		418.636	18.8235		418.631	27451
418.643	52549		418.642	26.2745		418.649	17.2549		418.644	23.5294
418.656	52549		418.655	27451		418.661	15.2941		418.656	21.9608
418.669	51.3726		418.667	29.0196		418.674	11.7647		418.669	17.6471
418.681	54902		418.68	20.3922		418.686	12549		418.682	22.3529
418.694	56.8627		418.693	20.3922		418.699	14.5098		418.694	28.2353
418.706	47451		418.705	21.1765		418.711	16.0784		418.707	23.5294
418.719	33.7255		418.718	19.2157		418.724	13.3333		418.719	18.4314
418.731	38.8235		418.73	19.2157		418.737	24.7059		418.732	18.0392
418.744	46.2745		418.743	20.3922		418.749	34.1176		418.745	17.6471
418.757	47.0588		418.756	24.7059		418.762	22.7451		418.757	18.4314
418.769	43.1373		418.768	28.6275		418.774	9.80392		418.77	22.3529
418.782	48.6275		418.781	28.2353		418.787	8.23529		418.782	22.3529
418.794	47451		418.793	27451		418.8	15.6863		418.795	18.8235
418.807	38.0392		418.806	23.9216		418.812	22.7451		418.807	19.2157
418.82	35.6863		418.818	17.6471		418.825	22.3529		418.82	16.4706
418.832	38.8235		418.831	12.9412		418.837	21.5686		418.833	18.0392
418.845	36.0784		418.844	9.01961		418.85	17.6471		418.845	25098
418.857	40		418.856	8.62745		418.862	9.01961		418.858	33.7255
418.87	49.8039		418.869	11.3725		418.875	9.80392		418.87	32549
418.882	63.5294		418.881	16.4706		418.888	16.4706		418.883	27.8431
418.895	66.6667		418.894	18.0392		418.9	24.3137		418.895	27.0588
418.908	64.7059		418.906	18.8235		418.913	24.3137		418.908	37.6471
418.92	70.9804		418.919	15.2941		418.925	15.2941		418.921	44.3137
418.933	75.2941		418.932	16.4706		418.938	15.2941		418.933	36.0784
418.945	66.6667		418.944	21.5686		418.95	20		418.946	29.4118
418.958	50.5882		418.957	23.1373		418.963	20.7843		418.958	33.7255
418.97	50.1961		418.969	30.9804		418.976	24.7059		418.971	45.4902
418.983	62.3529		418.982	38.0392		418.988	27.0588		418.984	50.9804
418.996	67451		418.995	37.2549		419.001	21.5686		418.996	37.6471
419.008	81.9608		419.007	35.6863		419.013	25098		419.009	29.0196
419.021	91.3726		419.02	35.6863		419.026	43.1373		419.021	41.5686
419.033	91.7647		419.032	34902		419.039	45098		419.034	51.3726
419.046	99.6078		419.045	52549		419.051	36.8627		419.046	46.2745
419.059	115294		419.057	72549		419.064	41.9608		419.059	55.2941
419.071	123137		419.07	95.6863		419.076	42.3529		419.072	76.4706
419.084	130588		419.083	97.2549		419.089	36.0784		419.084	74.1176
419.096	133333		419.095	84.3137		419.102	38.0392		419.097	65.4902
419.109	137647		419.108	78.8235		419.114	37.2549		419.109	73.7255
419.122	140392		419.12	84.3137		419.127	38.4314		419.122	78.8235
419.134	176471		419.133	100784		419.139	63.9216		419.135	84.7059
419.147	248627		419.146	129412		419.152	94902		419.147	115686
419.159	338824		419.158	160		419.164	119608		419.16	178824
419.172	391373		419.171	214902		419.177	129.02		419.172	207059
419.184	464706		419.183	285.49		419.19	136863		419.185	187451
419.197	575294		419.196	330.98		419.202	157255		419.197	168627
419.21	688627		419.209	387059		419.215	201569		419.21	194902
419.222	835294		419.221	434902		419.227	252549		419.223	240392
419.235	1044.71		419.234	473333		419.24	357255		419.235	296078
419.247	1247.84		419.246	486275		419.253	472157		419.248	389.02
419.26	1296.86		419.259	498431		419.265	471373		419.26	489804
419.273	1228.24		419.271	548235		419.278	395294		419.273	569412
419.285	1176.86		419.284	611765		419.29	330.98		419.286	615686
419.298	1176.47		419.297	631373		419.303	259608		419.298	718824
419.31	1232.94		419.309	597647		419.315	216863		419.311	947451
419.323	1254.12		419.322	552941		419.328	192157		419.323	1182.35
419.335	1193.73		419.334	470.98		419.341	163922		419.336	1119.22
419.348	1048.63		419.347	349412		419.353	122353		419.349	776078
419.361	869412		419.36	231373		419.366	85098		419.361	430196
419.373	630196		419.372	136078		419.378	60		419.374	233333
419.386	383529		419.385	78.4314		419.391	38.8235		419.386	124314
419.398	213333		419.397	62.3529		419.404	25098		419.399	68.2353
419.411	134118		419.41	50.9804		419.416	27.0588		419.411	43.5294
419.424	107451		419.423	36.4706		419.429	22.3529		419.424	45098
419.436	96.8627		419.435	31.7647		419.441	10.1961		419.437	50.9804
419.449	91.7647		419.448	34.1176		419.454	7.45098		419.449	41.1765
419.461	80		419.46	25.8824		419.467	12.9412		419.462	30.5882
419.474	66.6667		419.473	24.7059		419.479	19.2157		419.474	20.7843
419.487	65098		419.485	30.9804		419.492	21.1765		419.487	19.2157
419.499	77.6471		419.498	33.3333		419.504	17.2549		419.5	34.1176
419.512	81.5686		419.511	30.5882		419.517	14902		419.512	41.5686
419.524	74.5098		419.523	21.5686		419.53	17.2549		419.525	31.7647
419.537	67451		419.536	12549		419.542	17.2549		419.537	25.4902
419.55	73.7255		419.548	7.45098		419.555	17.2549		419.55	26.6667
419.562	72.1569		419.561	11.7647		419.567	23.1373		419.563	19.6078
419.575	77.6471		419.574	30.9804		419.58	21.1765		419.575	10.9804
419.587	64.3137		419.586	33.7255		419.592	13.3333		419.588	16.0784
419.6	48.6275		419.599	17.6471		419.605	9.80392		419.6	27.8431
419.612	56.0784		419.611	15.2941		419.618	11.7647		419.613	36.0784
419.625	72549		419.624	28.6275		419.63	18.0392		419.626	34.1176
419.638	64.7059		419.637	38.0392		419.643	27.0588		419.638	26.2745
419.65	49.0196		419.649	33.7255		419.655	21.9608		419.651	20.7843
419.663	54.1176		419.662	24.7059		419.668	10.1961		419.663	21.5686
419.675	75.2941		419.674	23.5294		419.681	5.4902		419.676	23.5294
419.688	79.2157		419.687	20.7843		419.693	4.31373		419.689	25.8824
419.701	78.4314		419.7	12549		419.706	2.35294		419.701	32.1569
419.713	78.4314		419.712	13.3333		419.718	1.56863		419.714	30.9804
419.726	87451		419.725	15.6863		419.731	8.23529		419.726	21.1765
419.738	82.3529		419.737	17.2549		419.744	13.7255		419.739	14.1176
419.751	59.6078		419.75	15.6863		419.756	14.1176		419.751	13.3333
419.764	51.7647		419.762	13.7255		419.769	14.1176		419.764	13.3333
419.776	58.4314		419.775	14902		419.781	7.84314		419.777	23.1373
419.789	74.5098		419.788	15.2941		419.794	5.4902		419.789	25098
419.801	93.7255		419.8	16.8627		419.807	7.45098		419.802	16.4706
419.814	80.3922		419.813	18.8235		419.819	10.1961		419.814	15.2941
419.827	61.9608		419.825	16.4706		419.832	17.6471		419.827	22.7451
419.839	55.6863		419.838	18.8235		419.844	22.7451		419.84	35.6863
419.852	49.4118		419.851	21.5686		419.857	20		419.852	36.0784
419.864	51.3726		419.863	23.5294		419.87	16.0784		419.865	23.1373
419.877	63.9216		419.876	28.2353		419.882	10.1961		419.877	22.3529
419.89	66.2745		419.888	26.6667		419.895	12.9412		419.89	27.8431
419.902	61.5686		419.901	19.2157		419.907	16.4706		419.903	24.3137
419.915	64.7059		419.914	15.2941		419.92	14.5098		419.915	17.2549
419.927	67.8431		419.926	14.5098		419.933	17.2549		419.928	14.5098
419.94	72549		419.939	14.5098		419.945	19.6078		419.94	26.2745
419.953	85.4902		419.951	14.1176		419.958	18.8235		419.953	36.4706
419.965	76.8627		419.964	14.5098		419.97	21.5686		419.966	36.0784
419.978	50.1961		419.977	8.23529		419.983	22.3529		419.978	27.0588
419.99	44.3137		419.989	10.5882		419.996	18.0392		419.991	25098
420.003	56.0784		420.002	20		420.008	24.7059		420.003	23.1373
420.016	72.1569		420.014	36.0784		420.021	34.5098		420.016	21.5686
420.028	83.1373		420.027	51.3726		420.033	32.1569		420.029	36.0784
420.041	94902		420.04	54.1176		420.046	38.8235		420.041	48.6275
420.053	112941		420.052	54.5098		420.059	45.8824		420.054	46.6667
420.066	125098		420.065	74.1176		420.071	47.8431		420.066	45.8824
420.079	140392		420.077	121176		420.084	47451		420.079	61.5686
420.091	173333		420.09	168235		420.096	53.3333		420.092	78.8235
420.104	180784		420.103	201569		420.109	52.1569		420.104	77.6471
420.116	169804		420.115	200392		420.122	44.7059		420.117	82.3529
420.129	193333		420.128	189804		420.134	48.6275		420.129	94902
420.142	236863		420.14	186275		420.147	72.1569		420.142	117255
420.154	283137		420.153	194902		420.159	77.2549		420.155	152941
420.167	362745		420.166	223922		420.172	78.8235		420.167	163529
420.179	438824		420.178	226275		420.185	109804		420.18	149804
420.192	461569		420.191	233333		420.197	143137		420.192	171765
420.205	483529		420.203	300784		420.21	158431		420.205	214118
420.217	600392		420.216	457255		420.222	169804		420.218	258431
420.23	800392		420.229	591765		420.235	191373		420.23	295686
420.242	1009.41		420.241	630588		420.248	235294		420.243	329412
420.255	1220		420.254	597647		420.26	279216		420.255	360784
420.268	1361.57		420.266	576863		420.273	270.98		420.268	414.51
420.28	1346.27		420.279	521176		420.285	232157		420.281	536078
420.293	1323.92		420.292	478824		420.298	210.98		420.293	672941
420.305	1308.24		420.304	461961		420.311	192157		420.306	757647
420.318	1219.61		420.317	463529		420.323	168235		420.318	788627
420.331	1014.51		420.329	427843		420.336	138824		420.331	752941
420.343	794902		420.342	351373		420.348	100		420.344	608627
420.356	625882		420.355	251373		420.361	67.0588		420.356	422745
420.368	492941		420.367	150.98		420.374	46.6667		420.369	287451
420.381	371765		420.38	90.1961		420.386	32.9412		420.381	211765
420.394	311765		420.392	68.2353		420.399	24.7059		420.394	197255
420.406	283529		420.405	60		420.411	18.0392		420.407	197647
420.419	262745		420.418	54.5098		420.424	14902		420.419	175294
420.431	208235		420.43	47.8431		420.437	16.4706		420.432	129804
420.444	181176		420.443	43.1373		420.449	16.0784		420.444	90.1961
420.457	150196		420.456	29.0196		420.462	15.2941		420.457	70.9804
420.469	114118		420.468	20.3922		420.474	11.7647		420.47	58.8235
420.482	98.4314		420.481	26.2745		420.487	14.5098		420.482	49.4118
420.494	99.2157		420.493	27.0588		420.5	21.1765		420.495	38.4314
420.507	90.9804		420.506	16.4706		420.512	21.9608		420.508	34.1176
420.52	78.4314		420.519	16.8627		420.525	25.8824		420.52	34.5098
420.532	74.5098		420.531	20.7843		420.537	30.1961		420.533	29.8039
420.545	70.5882		420.544	20.3922		420.55	26.6667		420.545	17.6471
420.557	68.6274		420.556	16.0784		420.563	13.7255		420.558	17.6471
420.57	79.6078		420.569	16.0784		420.575	6.66667		420.571	26.6667
420.583	86.2745		420.582	17.2549		420.588	4.70588		420.583	26.6667
420.595	86.2745		420.594	17.6471		420.6	5.09804		420.596	23.5294
420.608	81.1765		420.607	21.1765		420.613	7.45098		420.608	27.8431
420.62	71.3726		420.619	25098		420.626	10.9804		420.621	29.4118
420.633	61.1765		420.632	28.6275		420.638	10.9804		420.634	25098
420.646	49.4118		420.645	32.1569		420.651	9.01961		420.646	19.6078
420.658	44.3137		420.657	31.3725		420.663	9.41177		420.659	22.7451
420.671	45.8824		420.67	28.6275		420.676	15.2941		420.671	28.2353
420.684	40		420.682	29.4118		420.689	16.4706		420.684	30.1961
420.696	34.1176		420.695	28.2353		420.701	11.7647		420.697	24.7059
420.709	40.7843		420.708	20.7843		420.714	10.5882		420.709	23.9216
420.721	47.0588		420.72	18.0392		420.727	10.9804		420.722	18.4314
420.734	55.6863		420.733	22.7451		420.739	15.6863		420.734	18.4314
420.747	54.1176		420.745	24.3137		420.752	17.6471		420.747	23.1373
420.759	56.0784		420.758	30.5882		420.764	12549		420.76	32.9412
420.772	65.4902		420.771	38.4314		420.777	7.05882		420.772	42.3529
420.784	66.2745		420.783	33.3333		420.79	6.66667		420.785	37.6471
420.797	53.3333		420.796	15.6863		420.802	7.05882		420.798	23.5294
420.81	53.7255		420.809	8.62745		420.815	9.01961		420.81	12.1569
420.822	69.8039		420.821	10.1961		420.827	17.2549		420.823	10.5882
420.835	64.3137		420.834	13.7255		420.84	23.1373		420.835	16.0784
420.847	57.6471		420.846	18.0392		420.853	21.5686		420.848	18.8235
420.86	63.9216		420.859	20.3922		420.865	17.6471		420.861	16.8627
420.873	66.6667		420.872	21.1765		420.878	15.2941		420.873	17.6471
420.885	58.0392		420.884	28.6275		420.89	16.0784		420.886	12549
420.898	58.8235		420.897	24.3137		420.903	15.2941		420.898	12.9412
420.911	70.5882		420.909	21.1765		420.916	17.2549		420.911	24.7059
420.923	70.9804		420.922	28.2353		420.928	17.6471		420.924	34.1176
420.936	54.1176		420.935	30.9804		420.941	14.5098		420.936	30.1961
420.948	49.8039		420.947	24.7059		420.954	14.1176		420.949	34902
420.961	48.2353		420.96	21.1765		420.966	19.2157		420.961	56.0784
420.974	67451		420.972	22.3529		420.979	24.7059		420.974	67.8431
420.986	81.9608		420.985	30.1961		420.991	28.2353		420.987	55.2941
420.999	79.2157		420.998	41.5686		421.004	24.7059		420.999	42.3529
421.011	72.1569		421.01	54902		421.017	21.5686		421.012	38.4314
421.024	70.5882		421.023	47.8431		421.029	23.9216		421.025	39.2157
421.037	75.6863		421.036	30.1961		421.042	29.0196		421.037	45098
421.049	89.0196		421.048	34902		421.054	32549		421.05	47451
421.062	86.6667		421.061	54.5098		421.067	35.2941		421.062	48.6275
421.074	100784		421.073	90.5882		421.08	41.5686		421.075	64.3137
421.087	129412		421.086	123529		421.092	47451		421.088	80
421.1	150588		421.099	149804		421.105	46.2745		421.1	78.0392
421.112	156471		421.111	159608		421.118	59.2157		421.113	86.2745
421.125	166667		421.124	158824		421.13	60.7843		421.125	99.2157
421.138	195294		421.136	133725		421.143	60		421.138	128627
421.15	260784		421.149	121176		421.155	65.8824		421.151	147059
421.163	334118		421.162	139216		421.168	106275		421.163	173333
421.175	435686		421.174	196471		421.181	134118		421.176	207843
421.188	554118		421.187	266667		421.193	146667		421.189	207451
421.201	646275		421.2	306667		421.206	150196		421.201	209412
421.213	702745		421.212	318431		421.218	160392		421.214	226275
421.226	761176		421.225	343529		421.231	157255		421.226	249412
421.238	855686		421.237	380		421.244	154118		421.239	271373
421.251	986667		421.25	438824		421.256	169.02		421.252	376078
421.264	1110.98		421.263	594902		421.269	186667		421.264	618824
421.276	1189.41		421.275	912941		421.282	197647		421.277	955686
421.289	1182.75		421.288	1352.55		421.294	193725		421.289	1164.71
421.302	1154.9		421.3	1737.25		421.307	168627		421.302	1090.59
421.314	1143.53		421.313	1802.35		421.319	138824		421.315	912941
421.327	1198.04		421.326	1512.55		421.332	130196		421.327	784706
421.339	1292.94		421.338	1094.51		421.345	129.02		421.34	652941
421.352	1276.08		421.351	693333		421.357	105098		421.353	526275
421.365	1056.47		421.364	421961		421.37	66.6667		421.365	380784
421.377	759216		421.376	254902		421.382	53.3333		421.378	252941
421.39	507843		421.389	163529		421.395	43.9216		421.39	170196
421.403	342745		421.401	136863		421.408	30.1961		421.403	119608
421.415	236471		421.414	129.02		421.42	25.4902		421.416	83.1373
421.428	179216		421.427	103137		421.433	25.4902		421.428	61.9608
421.44	148627		421.439	74.5098		421.446	20		421.441	68.6274
421.453	147059		421.452	62.7451		421.458	10.9804		421.454	74.1176
421.466	120784		421.465	57.6471		421.471	9.41177		421.466	54.5098
421.478	92.1569		421.477	36.0784		421.483	6.66667		421.479	35.6863
421.491	62.3529		421.49	26.6667		421.496	7.84314		421.491	41.5686
421.503	49.4118		421.502	24.7059		421.509	9.41177		421.504	47.8431
421.516	62.7451		421.515	32.1569		421.521	6.66667		421.517	41.5686
421.529	81.9608		421.528	37.6471		421.534	6.66667		421.529	33.3333
421.541	74902		421.54	41.1765		421.547	5.4902		421.542	32.1569
421.554	72.9412		421.553	36.8627		421.559	1.56863		421.554	36.8627
421.567	78.8235		421.565	27.0588		421.572	1.56863		421.567	38.8235
421.579	73.3333		421.578	25.4902		421.584	4.70588		421.58	31.3725
421.592	65.8824		421.591	25.8824		421.597	11.3725		421.592	26.2745
421.604	70.5882		421.603	24.3137		421.61	10.1961		421.605	20.7843
421.617	72.9412		421.616	26.2745		421.622	10.5882		421.618	18.0392
421.63	61.5686		421.629	24.3137		421.635	13.7255		421.63	12.9412
421.642	54.1176		421.641	21.9608		421.648	18.8235		421.643	6.27451
421.655	63.9216		421.654	23.9216		421.66	19.6078		421.655	8.62745
421.668	63.5294		421.666	29.4118		421.673	14.1176		421.668	21.5686
421.68	43.9216		421.679	30.9804		421.685	10.5882		421.681	29.4118
421.693	34.5098		421.692	19.2157		421.698	13.3333		421.693	26.6667
421.705	39.2157		421.704	12.9412		421.711	17.2549		421.706	21.9608
421.718	62.7451		421.717	16.0784		421.723	13.3333		421.719	21.9608
421.731	73.3333		421.73	24.3137		421.736	10.9804		421.731	23.9216
421.743	75.6863		421.742	29.0196		421.749	11.7647		421.744	29.0196
421.756	83.5294		421.755	29.4118		421.761	11.3725		421.756	19.2157
421.769	84.3137		421.767	32.1569		421.774	12.1569		421.769	11.7647
421.781	81.9608		421.78	35.6863		421.786	18.0392		421.782	10.1961
421.794	77.2549		421.793	37.2549		421.799	24.3137		421.794	23.1373
421.806	67451		421.805	32.9412		421.812	29.4118		421.807	32549
421.819	52549		421.818	23.5294		421.824	24.3137		421.82	29.4118
421.832	51.3726		421.831	18.8235		421.837	12.1569		421.832	17.2549
421.844	51.3726		421.843	25.4902		421.85	8.23529		421.845	14.5098
421.857	47.8431		421.856	32.9412		421.862	13.3333		421.857	14902
421.87	43.9216		421.868	28.2353		421.875	14.1176		421.87	20.7843
421.882	60		421.881	20.7843		421.887	10.5882		421.883	20
421.895	85098		421.894	23.5294		421.9	9.41177		421.895	18.0392
421.907	91.3726		421.906	27.0588		421.913	5.88235		421.908	15.2941
421.92	87451		421.919	25098		421.925	1.17647		421.921	15.6863
421.933	83.5294		421.932	23.5294		421.938	3.13725		421.933	24.3137
421.945	80.7843		421.944	26.6667		421.951	7.45098		421.946	31.7647
421.958	76.8627		421.957	29.4118		421.963	6.66667		421.958	29.4118
421.971	67.0588		421.969	25.8824		421.976	4.31373		421.971	34.5098
421.983	70.1961		421.982	30.1961		421.988	16.4706		421.984	36.4706
421.996	80.7843		421.995	35.6863		422.001	29.8039		421.996	28.2353
422.008	93.3333		422.007	32.9412		422.014	25098		422.009	19.2157
422.021	95.2941		422.02	29.8039		422.026	14.5098		422.022	18.4314
422.034	85098		422.033	39.6078		422.039	12.9412		422.034	16.0784
422.046	78.8235		422.045	57.6471		422.052	17.2549		422.047	26.6667
422.059	104314		422.058	64.7059		422.064	16.0784		422.059	40
422.072	132157		422.071	78.8235		422.077	23.1373		422.072	49.4118
422.084	148235		422.083	114.51		422.089	35.2941		422.085	66.6667
422.097	154118		422.096	178431		422.102	45.8824		422.097	69.4118
422.11	147059		422.108	258431		422.115	45.4902		422.11	71.7647
422.122	143922		422.121	298431		422.127	41.5686		422.123	82.3529
422.135	189804		422.134	254.51		422.14	51.3726		422.135	105.49
422.147	270196		422.146	183922		422.153	69.0196		422.148	138431
422.16	340784		422.159	150588		422.165	85.4902		422.161	181176
422.173	396471		422.172	148235		422.178	109412		422.173	198431
422.185	411765		422.184	173333		422.191	159216		422.186	202745
422.198	431373		422.197	218039		422.203	217255		422.198	223922
422.211	489.02		422.209	283529		422.216	252549		422.211	234.51
422.223	590.98		422.222	336863		422.228	250.98		422.224	237647
422.236	763922		422.235	367843		422.241	231373		422.236	287451
422.248	952157		422.247	381569		422.254	205882		422.249	322745
422.261	1102.35		422.26	402745		422.266	200		422.262	343922
422.274	1221.18		422.273	498431		422.279	208235		422.274	419608
422.286	1271.76		422.285	703922		422.292	208627		422.287	512549
422.299	1232.55		422.298	1192.94		422.304	206667		422.299	523922
422.312	1276.47		422.311	2042.35		422.317	189412		422.312	452549
422.324	1407.06		422.323	2951.37		422.329	145882		422.325	361569
422.337	1426.67		422.336	3330.98		422.342	116078		422.337	296471
422.35	1236.86		422.348	2889.02		422.355	96.4706		422.35	253333
422.362	894902		422.361	2051.37		422.367	67.8431		422.363	192157
422.375	565.49		422.374	1387.06		422.38	40		422.375	130.98
422.387	368235		422.386	1081.18		422.393	35.6863		422.388	84.3137
422.4	284706		422.399	1002.75		422.405	29.8039		422.401	43.9216
422.413	224706		422.412	989804		422.418	19.2157		422.413	32549
422.425	181961		422.424	987843		422.431	18.4314		422.426	40.3922
422.438	157647		422.437	922745		422.443	22.3529		422.438	44.7059
422.451	129.02		422.45	734.51		422.456	26.6667		422.451	37.6471
422.463	108627		422.462	510588		422.468	27.0588		422.464	32.9412
422.476	103529		422.475	358824		422.481	22.3529		422.476	25.8824
422.488	107451		422.487	275686		422.494	15.6863		422.489	27451
422.501	97.2549		422.5	227059		422.506	10.9804		422.502	27.0588
422.514	86.2745		422.513	205.49		422.519	17.2549		422.514	20.3922
422.526	58.0392		422.525	170588		422.532	24.3137		422.527	11.7647
422.539	45098		422.538	139608		422.544	23.5294		422.54	9.41177
422.552	40.7843		422.551	110196		422.557	19.6078		422.552	12.1569
422.564	53.7255		422.563	101176		422.57	17.6471		422.565	13.7255
422.577	83.5294		422.576	94902		422.582	14.1176		422.577	19.6078
422.59	89.4118		422.588	83.9216		422.595	10.5882		422.59	23.1373
422.602	72.1569		422.601	64.3137		422.607	6.66667		422.603	18.4314
422.615	61.5686		422.614	58.0392		422.62	6.27451		422.615	17.6471
422.627	58.8235		422.626	63.9216		422.633	7.05882		422.628	14.1176
422.64	53.3333		422.639	73.7255		422.645	6.27451		422.641	18.0392
422.653	45.4902		422.652	84.3137		422.658	7.45098		422.653	27.0588
422.665	36.8627		422.664	79.2157		422.671	9.01961		422.666	23.5294
422.678	37.6471		422.677	64.3137		422.683	10.9804		422.679	10.1961
422.691	62.7451		422.69	49.8039		422.696	10.9804		422.691	9.41177
422.703	69.0196		422.702	45.8824		422.709	7.45098		422.704	15.6863
422.716	66.6667		422.715	45.4902		422.721	5.88235		422.716	20
422.729	65.4902		422.728	43.1373		422.734	6.66667		422.729	18.4314
422.741	75.6863		422.74	36.8627		422.746	4.31373		422.742	20.7843
422.754	73.3333		422.753	32.1569		422.759	5.09804		422.754	30.5882
422.767	62.7451		422.765	41.9608		422.772	7.45098		422.767	31.3725
422.779	45.8824		422.778	64.3137		422.784	13.3333		422.78	24.7059
422.792	43.5294		422.791	81.9608		422.797	15.2941		422.792	27.0588
422.804	53.7255		422.803	84.3137		422.81	18.4314		422.805	22.7451
422.817	62.3529		422.816	78.0392		422.822	14902		422.818	20
422.83	57.6471		422.829	71.3726		422.835	10.5882		422.83	16.8627
422.842	52.9412		422.841	60.3922		422.848	11.3725		422.843	15.6863
422.855	50.9804		422.854	60		422.86	7.05882		422.856	23.5294
422.868	56.4706		422.867	58.4314		422.873	5.88235		422.868	27451
422.88	60		422.879	39.6078		422.886	8.23529		422.881	32.9412
422.893	69.0196		422.892	35.2941		422.898	8.62745		422.893	40
422.906	80.7843		422.904	43.1373		422.911	8.23529		422.906	34.1176
422.918	73.7255		422.917	37.6471		422.923	16.0784		422.919	25.4902
422.931	59.6078		422.93	30.9804		422.936	20.3922		422.931	30.9804
422.944	56.4706		422.942	50.1961		422.949	18.8235		422.944	49.0196
422.956	62.7451		422.955	56.4706		422.961	21.5686		422.957	118431
422.969	85.4902		422.968	61.9608		422.974	33.3333		422.969	334118
422.981	155686		422.98	85.8824		422.987	43.1373		422.982	679608
422.994	279608		422.993	109412		422.999	40		422.995	966667
423.007	365.49		423.006	94902		423.012	29.0196		423.007	976471
423.019	365098		423.018	87.8431		423.025	33.7255		423.02	707843
423.032	273333		423.031	81.1765		423.037	30.5882		423.033	378431
423.045	190.98		423.044	51.3726		423.05	24.3137		423.045	159216
423.057	156471		423.056	36.0784		423.063	38.8235		423.058	76.0784
423.07	140784		423.069	49.8039		423.075	41.9608		423.07	60.7843
423.083	138431		423.081	70.5882		423.088	29.4118		423.083	76.8627
423.095	176471		423.094	103137		423.1	30.9804		423.096	105.49
423.108	223529		423.107	153725		423.113	40.7843		423.108	121569
423.121	263529		423.119	188235		423.126	55.6863		423.121	125.49
423.133	321569		423.132	178824		423.138	76.4706		423.134	143137
423.146	390.98		423.145	173333		423.151	99.6078		423.146	177647
423.158	456078		423.157	179608		423.164	106667		423.159	195686
423.171	514902		423.17	210.98		423.176	93.3333		423.172	203529
423.184	563922		423.183	246275		423.189	96.4706		423.184	238039
423.196	604314		423.195	264706		423.202	136863		423.197	258039
423.209	685098		423.208	267059		423.214	172941		423.21	268627
423.222	795294		423.221	314118		423.227	195294		423.222	276863
423.234	933333		423.233	359216		423.24	199608		423.235	276471
423.247	1041.57		423.246	396078		423.252	192941		423.247	318039
423.26	1079.22		423.259	426667		423.265	198824		423.26	356078
423.272	1074.12		423.271	499216		423.277	185.49		423.273	353725
423.285	1046.27		423.284	635294		423.29	156471		423.285	338431
423.298	1016.86		423.296	904314		423.303	137647		423.298	340
423.31	947843		423.309	1394.12		423.315	131373		423.311	324314
423.323	835686		423.322	1999.61		423.328	109412		423.323	283922
423.336	701176		423.334	2318.04		423.341	89.4118		423.336	220784
423.348	538039		423.347	2065.49		423.353	65098		423.349	174118
423.361	402745		423.36	1443.14		423.366	44.3137		423.361	179216
423.373	310196		423.372	862353		423.379	40		423.374	185882
423.386	249.02		423.385	544314		423.391	38.8235		423.387	172157
423.399	215686		423.398	433725		423.404	26.2745		423.399	130.98
423.411	173333		423.41	370.98		423.417	20.7843		423.412	77.6471
423.424	127843		423.423	297255		423.429	27451		423.425	50.9804
423.437	94.5098		423.436	254902		423.442	30.1961		423.437	38.8235
423.449	73.3333		423.448	228627		423.455	21.1765		423.45	41.9608
423.462	67.8431		423.461	200		423.467	13.3333		423.462	41.1765
423.475	79.6078		423.474	158824		423.48	5.88235		423.475	29.8039
423.487	90.5882		423.486	118824		423.493	8.23529		423.488	24.3137
423.5	97.6471		423.499	90.1961		423.505	16.0784		423.5	26.2745
423.513	89.4118		423.512	75.2941		423.518	25098		423.513	23.5294
423.525	83.5294		423.524	60.3922		423.53	23.1373		423.526	23.1373
423.538	77.6471		423.537	47.8431		423.543	13.7255		423.538	19.6078
423.551	67.0588		423.549	50.5882		423.556	5.4902		423.551	17.2549
423.563	64.7059		423.562	55.2941		423.568	3.13725		423.564	23.1373
423.576	78.0392		423.575	65.4902		423.581	5.4902		423.576	19.6078
423.589	81.5686		423.587	74902		423.594	5.88235		423.589	11.3725
423.601	79.2157		423.6	67451		423.606	9.01961		423.602	12.9412
423.614	63.5294		423.613	43.5294		423.619	12549		423.614	13.7255
423.626	57.2549		423.625	40		423.632	13.7255		423.627	14.1176
423.639	67451		423.638	45.8824		423.644	12.9412		423.64	17.6471
423.652	70.9804		423.651	48.2353		423.657	10.5882		423.652	25098
423.664	70.9804		423.663	51.7647		423.67	9.80392		423.665	26.6667
423.677	94902		423.676	45098		423.682	11.7647		423.678	25098
423.69	93.3333		423.689	30.9804		423.695	16.8627		423.69	21.9608
423.702	74902		423.701	38.8235		423.708	23.9216		423.703	19.6078
423.715	65.8824		423.714	47451		423.72	26.2745		423.716	19.2157
423.728	72.9412		423.727	47451		423.733	23.1373		423.728	22.3529
423.74	81.1765		423.739	43.9216		423.746	15.2941		423.741	22.7451
423.753	89.4118		423.752	41.5686		423.758	8.62745		423.754	19.6078
423.766	86.2745		423.765	50.5882		423.771	5.88235		423.766	23.9216
423.778	76.0784		423.777	42.3529		423.784	8.62745		423.779	24.7059
423.791	80.3922		423.79	32.9412		423.796	12.1569		423.791	16.0784
423.804	86.2745		423.803	30.5882		423.809	12549		423.804	11.7647
423.816	76.4706		423.815	36.8627		423.822	14.1176		423.817	14902
423.829	66.2745		423.828	42.3529		423.834	19.2157		423.829	16.8627
423.842	64.3137		423.841	41.1765		423.847	19.6078		423.842	13.7255
423.854	73.7255		423.853	36.0784		423.859	11.7647		423.855	11.3725
423.867	78.4314		423.866	39.2157		423.872	7.05882		423.867	17.2549
423.88	73.3333		423.878	40.3922		423.885	9.01961		423.88	18.0392
423.892	73.7255		423.891	34.1176		423.897	7.05882		423.893	10.9804
423.905	74902		423.904	37.2549		423.91	1.96078		423.905	11.7647
423.918	74.5098		423.916	48.2353		423.923	3.92157		423.918	16.4706
423.93	71.3726		423.929	44.3137		423.935	5.88235		423.931	20.7843
423.943	86.2745		423.942	35.2941		423.948	7.84314		423.943	33.3333
423.956	98.4314		423.954	41.5686		423.961	10.9804		423.956	54.1176
423.968	90.5882		423.967	50.9804		423.973	14.5098		423.969	98.4314
423.981	75.2941		423.98	38.4314		423.986	21.5686		423.981	173725
423.993	79.2157		423.992	25098		423.999	27451		423.994	243137
424.006	130196		424.005	32.1569		424.011	25098		424.007	257255
424.019	145.49		424.018	49.8039		424.024	22.3529		424.019	194.51
424.031	134118		424.03	62.3529		424.037	23.9216		424.032	121569
424.044	123137		424.043	52549		424.049	24.7059		424.045	83.9216
424.057	109.02		424.056	32549		424.062	26.6667		424.057	74902
424.069	103137		424.068	30.9804		424.075	36.0784		424.07	65098
424.082	125098		424.081	52.9412		424.087	42.7451		424.083	58.8235
424.095	158824		424.094	71.3726		424.1	41.9608		424.095	67.0588
424.107	207843		424.106	81.1765		424.113	46.6667		424.108	93.3333
424.12	257255		424.119	87.0588		424.125	57.6471		424.121	110588
424.133	280		424.132	87451		424.138	68.2353		424.133	135294
424.145	277647		424.144	95.2941		424.151	72.1569		424.146	155686
424.158	309804		424.157	132549		424.163	80.7843		424.159	187843
424.171	374902		424.17	171373		424.176	94.5098		424.171	228627
424.183	465882		424.182	188235		424.189	114118		424.184	229412
424.196	490.98		424.195	213725		424.201	149412		424.197	232941
424.209	492549		424.208	256471		424.214	227843		424.209	260
424.221	548235		424.22	284706		424.227	340		424.222	354.51
424.234	749804		424.233	283137		424.239	446275		424.235	470.98
424.247	1067.06		424.246	270.98		424.252	455686		424.247	533333
424.259	1332.55		424.258	281569		424.265	376078		424.26	532157
424.272	1472.16		424.271	291765		424.277	273333		424.272	554118
424.285	1525.49		424.284	296863		424.29	194902		424.285	603922
424.297	1493.73		424.296	369412		424.303	158431		424.298	594.51
424.31	1349.41		424.309	500784		424.315	140784		424.31	470.98
424.323	1152.55		424.322	718431		424.328	131765		424.323	349412
424.335	982745		424.334	902745		424.341	118039		424.336	262353
424.348	814.51		424.347	900784		424.353	80.7843		424.348	203529
424.361	603922		424.36	699608		424.366	39.2157		424.361	150196
424.373	383922		424.372	454902		424.379	20.3922		424.374	123137
424.386	261961		424.385	271765		424.391	16.4706		424.386	103137
424.399	183529		424.398	175686		424.404	15.6863		424.399	94.1176
424.411	128235		424.41	125098		424.417	15.6863		424.412	66.2745
424.424	91.3726		424.423	99.2157		424.429	10.1961		424.424	42.3529
424.437	89.0196		424.436	78.4314		424.442	5.88235		424.437	34.5098
424.449	105882		424.448	67451		424.455	5.4902		424.45	31.3725
424.462	109804		424.461	72.9412		424.467	9.41177		424.462	23.9216
424.475	86.6667		424.474	78.4314		424.48	13.7255		424.475	20.7843
424.487	72549		424.486	63.9216		424.493	15.2941		424.488	20.3922
424.5	68.6274		424.499	49.4118		424.505	6.66667		424.5	23.5294
424.513	73.3333		424.512	48.2353		424.518	3.92157		424.513	15.6863
424.525	78.4314		424.524	50.1961		424.531	5.88235		424.526	9.80392
424.538	75.2941		424.537	49.4118		424.543	8.23529		424.538	7.05882
424.551	74.5098		424.55	49.0196		424.556	9.80392		424.551	8.62745
424.563	87.8431		424.562	40		424.569	10.9804		424.564	18.4314
424.576	90.9804		424.575	40.7843		424.581	10.1961		424.576	25.8824
424.589	79.2157		424.588	50.1961		424.594	8.23529		424.589	23.5294
424.601	70.1961		424.6	42.3529		424.607	5.09804		424.602	20
424.614	61.5686		424.613	25.8824		424.619	4.31373		424.614	15.6863
424.627	50.1961		424.626	14.1176		424.632	3.92157		424.627	16.4706
424.639	54.5098		424.638	15.6863		424.645	4.70588		424.64	24.3137
424.652	54902		424.651	18.8235		424.657	13.7255		424.652	26.2745
424.665	56.8627		424.664	20.7843		424.67	18.8235		424.665	16.8627
424.677	60.7843		424.676	23.9216		424.683	16.4706		424.678	8.23529
424.69	61.1765		424.689	33.3333		424.695	15.6863		424.69	12.9412
424.703	57.2549		424.702	34.5098		424.708	15.6863		424.703	16.4706
424.715	56.4706		424.714	29.0196		424.721	12.1569		424.716	17.6471
424.728	63.5294		424.727	26.2745		424.733	8.23529		424.728	16.4706
424.741	75.6863		424.74	20		424.746	8.62745		424.741	12549
424.753	70.1961		424.752	27.0588		424.759	9.41177		424.754	7.05882
424.766	61.1765		424.765	21.1765		424.771	10.9804		424.766	9.41177
424.779	65.8824		424.778	21.5686		424.784	8.23529		424.779	10.1961
424.791	66.6667		424.79	24.3137		424.797	7.05882		424.792	11.3725
424.804	52.1569		424.803	17.6471		424.809	10.1961		424.804	20.7843
424.817	40		424.816	12549		424.822	10.9804		424.817	27451
424.829	40		424.828	18.4314		424.835	9.01961		424.83	24.7059
424.842	54.5098		424.841	21.1765		424.847	12.1569		424.842	16.0784
424.855	60.7843		424.854	22.3529		424.86	21.9608		424.855	13.3333
424.867	60.3922		424.866	25098		424.873	24.7059		424.868	8.62745
424.88	59.6078		424.879	28.6275		424.885	16.8627		424.881	8.62745
424.893	62.7451		424.892	26.6667		424.898	7.84314		424.893	15.2941
[truncated: 25,144 more rows]

## Sheet: Fig. S7
Supplementary Figure 7
f1[ppm]	intensity
14.7055	1034.25
13.6205	1148.31
13.4332	1198.95
12.5455	1139.61
9.13302	1328.79
8.61909	1479.63
8.60441	1087.19
8.56146	1101.09
8.54952	1601.76
8.41932	43977.5
8.4097	97119.8
8.40679	83981.5
8.39657	249826
8.39437	243955
8.38634	176915
8.38436	197487
8.38218	193474
8.38017	171629
8.17102	1571.7
8.1559	1626.04
8.11219	5448.31
8.02754	1913.06
8.00818	1558.21
7.99129	1183.71
7.97383	1116.15
7.93623	1597.6
7.90311	1711.58
7.87948	1961.08
7.86085	1719.41
7.82935	2948.02
7.78935	1518.26
7.7743	1899.87
7.74314	2372.58
7.71913	2412.78
7.69911	2327.85
7.67377	248264
7.6535	383334
7.62614	4905.86
7.59117	176484
7.5866	178631
7.57246	270002
7.56811	243504
7.5614	160595
7.55856	234966
7.55377	226244
7.54794	138348
7.54246	93429.2
7.53806	90020
7.5221	23985
7.51771	24314.9
7.49003	16652.3
7.4679	19770.1
7.4519	56677.4
7.42245	14631.2
7.40713	14174.9
7.38653	2103.76
7.38184	1616.05
7.3611	2253.2
7.34888	1839.3
7.34293	2375.8
7.31842	1529.84
7.2724	12012.9
7.26828	11711.1
7.25527	14390
7.25073	20993.6
7.24628	12405.6
7.23309	13747.6
7.22873	15054.4
7.19309	9700686
7.08806	2682.71
7.0779	4745.75
7.05971	52138.2
7.05459	53361.8
7.05148	28367.7
7.0476	58435.9
7.04307	97137.1
7.03879	72642
7.03082	71551.8
7.02654	67114.7
7.02073	174326
7.01822	186481
7.00864	172456
7.00608	183260
7.00243	173005
6.99986	165480
6.99027	156643
6.98774	154608
6.92914	56886.1
6.90717	9527.69
6.88221	14207
6.80097	26101.3
6.70207	1981.47
6.67448	1123.1
6.62956	9116.72
6.61461	16542.9
6.5978	8524.78
6.57824	1031.87
6.55496	1104.3
6.45042	2453.98
6.43756	3021.52
6.42461	4698.83
6.36913	28596.7
6.35766	28207.6
5.8947	1487.59
5.8708	1570.29
5.79502	82277.2
5.78486	84202.9
5.69088	1704.79
5.68306	1576.99
5.67156	1180.38
5.61177	1096.89
5.45741	1383.81
5.43796	1072.72
5.42424	1231.27
5.40416	1406.32
5.30382	9288.58
5.2903	13265.1
5.28205	14950.5
5.2761	21190.6
5.26789	14185.9
5.25967	10576
5.24628	5571.77
5.23135	6179.47
5.14943	1979.55
5.06745	2410.28
5.05404	2944.44
5.02609	1713.07
4.99177	3129.03
4.98098	1900.98
4.96137	1603.96
4.93665	1990.22
4.92636	1680.21
4.89963	1756.27
4.84718	1573.16
4.81203	2420.34
4.78553	2476.62
4.73466	1535.63
4.71405	1343
4.69867	1818.96
4.66789	1964.56
4.65299	1930.44
4.61626	2442.11
4.59888	2975.56
4.57788	4225.9
4.55971	4204.44
4.54085	12195.1
4.52907	42129.7
4.51532	47652.7
4.50938	81633.4
4.49558	72394.4
4.48958	50518.6
4.47579	35765.2
4.45923	87989.5
4.44313	124111
4.42744	176456
4.41132	126442
4.39567	91195
4.32943	3433.09
4.31535	5717.51
4.26738	3989.95
4.25322	4226.59
4.23597	4028.91
4.20419	3202.66
4.15826	3940.64
4.14105	3631.28
4.13528	3596.83
4.11306	2619.59
4.06719	2817
4.02494	4083.63
4.00994	4474.41
3.9788	10323.6
3.97019	9585.56
3.95669	10539.4
3.94783	10875.1
3.91415	5783.27
3.90604	6472.79
3.88303	5388.83
3.83886	3713.4
3.80798	4093.98
3.79167	5961.92
3.77452	7777.49
3.75951	7617.77
3.74313	6504.19
3.71927	6494.07
3.70841	7754.37
3.68685	9034.84
3.67474	14743.8
3.65339	17019.9
3.62599	9775.68
3.61242	8787.72
3.59707	10048.3
3.57483	18031.3
3.55609	14101.4
3.48881	21080.2
3.47501	23366.3
3.45866	23282.5
3.44347	32896.3
3.42695	37557.7
3.41202	42294.6
3.39466	58332.5
3.37776	45643
3.36238	32521
3.35593	35824.8
3.34169	36851.7
3.32653	103412
3.31372	104082
3.29773	177868
3.28513	220166
3.27379	95446.2
3.26759	175360
3.25993	62906.3
3.25479	174356
3.23843	55084.7
3.22456	31100.4
3.20571	149445
3.19072	154038
3.18828	153376
3.17956	96356.9
3.17722	98388.1
3.16223	91634.1
3.12996	6506.88
3.12409	7908.57
3.1122	5901.4
3.0996	6527.18
3.08363	5807.55
3.07078	23215.8
3.05665	5441.01
3.0351	6339.15
3.02441	7953.49
3.0207	7319.63
3.00166	7310.51
2.97323	5521.78
2.94514	64002.3
2.94224	68159.9
2.93236	72106.3
2.92878	107456
2.92528	78454.8
2.9144	126028
2.91196	126253
2.9012	78733.9
2.89771	117385
2.89432	86877.1
2.88436	71544.7
2.8815	70064.5
2.85732	16653.2
2.84197	23425.8
2.82338	22376.8
2.80713	17686.7
2.79199	8652.39
2.77346	18411
2.75442	28070.8
2.74138	435427
2.72311	614184
2.7046	471580
2.68308	41635.7
2.67781	38497.4
2.66545	67463.6
2.64956	77297.2
2.64415	91146.2
2.62769	295060
2.60898	343733
2.59081	271829
2.57949	60396.3
2.57329	57274.8
2.54798	15000000
2.51499	151453
2.4669	40565
2.45208	36445.7
2.44464	30883.9
2.43799	30559.8
2.42943	26684.5
2.42341	26930.7
2.394	40006.9
2.37385	88437.6
2.36841	64163.8
2.35162	53225.3
2.33245	98581.5
2.29779	742617
2.26899	118223
2.25023	97902.7
2.24012	135799
2.2311	88325
2.22395	67641.4
2.2157	75021.8
2.20121	94660.6
2.18683	370698
2.18394	367839
2.16856	595593
2.16403	559694
2.14638	444202
2.13148	85498.2
2.10861	37063.7
2.10273	46806.8
2.07682	23732.3
2.05806	21008.9
2.04426	17752
2.0324	21198.9
2.01317	49185.9
1.99336	77419.5
1.97775	85792.9
1.9723	63398.8
1.9572	82863.3
1.94234	68160.2
1.92195	49450.7
1.8821	93113.5
1.86475	104634
1.85102	186551
1.83354	198027
1.81963	206248
1.80216	219194
1.78849	158519
1.77113	180905
1.67451	423575
1.65383	471226
1.63574	529827
1.61699	631217
1.59847	572290
1.57999	543625
1.56516	523116
1.54679	394719
1.52917	195641
1.47877	60390.9
1.40142	32102.2
1.38358	30430.8
1.37722	32070.7
1.36274	71873
1.32397	201413
1.30687	286558
1.28817	284226
1.22982	1174860
1.18485	11930300
1.1061	82762.6
1.0995	75194.9
1.08338	140338
1.06734	136021
1.05387	63380.7
1.04713	60048.8
1.03668	66957.4
1.01944	58780.9
0.980305	34772.2
0.964516	40836.8
0.948065	26920.8
0.928276	21977.9
0.911523	21011.4
0.827262	1247784
0.810709	3507566
0.793111	1508198
0.767437	94101.2
0.670566	20302.6
0.65346	30906.3
0.635678	19217.3
0.621924	10716
0.602916	10813
0.517883	6600.2
0.382064	4407.43
0.35647	3816.49
0.340272	3686.42
0.334868	3472.91
0.228958	2197.95
0.145632	46702
0.136727	4427.32
0.067466	7571.33
0.017369	237327
0.008805	409913

## Sheet: Fig. S8
Supplementary Figure 8
transmittance	wavenumber[cm-1]
3996.47	537
3994.54	533
3992.61	532
3990.68	534
3988.75	537
3986.82	538
3984.89	538
3982.97	540
3981.04	541
3979.11	539
3977.18	536
3975.25	535
3973.32	535
3971.39	535
3969.46	533
3967.54	530
3965.61	528
3963.68	527
3961.75	527
3959.82	526
3957.89	525
3955.96	525
3954.03	524
3952.11	521
3950.18	516
3948.25	512
3946.32	509
3944.39	505
3942.46	508
3940.53	519
3938.6	527
3936.67	525
3934.75	512
3932.82	500
3930.89	501
3928.96	506
3927.03	505
3925.1	503
3923.17	504
3921.24	501
3919.32	494
3917.39	494
3915.46	506
3913.53	520
3911.6	525
3909.67	518
3907.74	494
3905.81	454
3903.89	424
3901.96	421
3900.03	440
3898.1	473
3896.17	497
3894.24	490
3892.31	471
3890.38	471
3888.45	467
3886.53	452
3884.6	455
3882.67	465
3880.74	469
3878.81	484
3876.88	486
3874.95	467
3873.02	436
3871.1	407
3869.17	407
3867.24	422
3865.31	424
3863.38	432
3861.45	456
3859.52	466
3857.59	423
3855.67	323
3853.74	270
3851.81	345
3849.88	443
3847.95	487
3846.02	484
3844.09	461
3842.16	432
3840.23	397
3838.31	380
3836.38	400
3834.45	427
3832.52	444
3830.59	461
3828.66	471
3826.73	470
3824.8	450
3822.88	404
3820.95	381
3819.02	391
3817.09	398
3815.16	424
3813.23	470
3811.3	481
3809.37	446
3807.45	412
3805.52	407
3803.59	391
3801.66	379
3799.73	408
3797.8	441
3795.87	461
3793.94	482
3792.01	493
3790.09	491
3788.16	485
3786.23	479
3784.3	476
3782.37	465
3780.44	450
3778.51	453
3776.58	470
3774.66	473
3772.73	453
3770.8	429
3768.87	426
3766.94	438
3765.01	452
3763.08	454
3761.15	438
3759.23	427
3757.3	428
3755.37	407
3753.44	343
3751.51	285
3749.58	287
3747.65	301
3745.72	286
3743.79	312
3741.87	383
3739.94	406
3738.01	365
3736.08	322
3734.15	320
3732.22	359
3730.29	404
3728.36	422
3726.44	417
3724.51	415
3722.58	419
3720.65	428
3718.72	442
3716.79	442
3714.86	411
3712.93	365
3711.01	359
3709.08	398
3707.15	436
3705.22	443
3703.29	427
3701.36	425
3699.43	443
3697.5	453
3695.58	443
3693.65	411
3691.72	360
3689.79	327
3687.86	357
3685.93	417
3684	451
3682.07	451
3680.14	427
3678.22	373
3676.29	326
3674.36	333
3672.43	350
3670.5	353
3668.57	390
3666.64	439
3664.71	461
3662.79	464
3660.86	460
3658.93	442
3657	423
3655.07	421
3653.14	401
3651.21	350
3649.28	327
3647.36	372
3645.43	435
3643.5	473
3641.57	482
3639.64	481
3637.71	477
3635.78	471
3633.85	457
3631.92	417
3630	370
3628.07	382
3626.14	441
3624.21	473
3622.28	457
3620.35	429
3618.42	430
3616.49	449
3614.57	453
3612.64	448
3610.71	445
3608.78	455
3606.85	483
3604.92	510
3602.99	519
3601.06	516
3599.14	512
3597.21	505
3595.28	501
3593.35	508
3591.42	503
3589.49	475
3587.56	464
3585.63	491
3583.7	522
3581.78	535
3579.85	537
3577.92	536
3575.99	537
3574.06	541
3572.13	538
3570.2	517
3568.27	493
3566.35	496
3564.42	522
3562.49	545
3560.56	557
3558.63	562
3556.7	563
3554.77	561
3552.84	560
3550.92	563
3548.99	565
3547.06	564
3545.13	569
3543.2	580
3541.27	590
3539.34	593
3537.41	592
3535.48	592
3533.56	598
3531.63	606
3529.7	609
3527.77	605
3525.84	600
3523.91	600
3521.98	606
3520.05	615
3518.13	621
3516.2	623
3514.27	626
3512.34	628
3510.41	628
3508.48	630
3506.55	632
3504.62	630
3502.7	630
3500.77	635
3498.84	637
3496.91	637
3494.98	639
3493.05	641
3491.12	640
3489.19	639
3487.26	641
3485.34	642
3483.41	641
3481.48	640
3479.55	643
3477.62	645
3475.69	646
3473.76	648
3471.83	649
3469.91	650
3467.98	653
3466.05	656
3464.12	656
3462.19	656
3460.26	659
3458.33	663
3456.4	666
3454.48	670
3452.55	674
3450.62	675
3448.69	674
3446.76	672
3444.83	674
3442.9	677
3440.97	681
3439.05	686
3437.12	692
3435.19	696
3433.26	698
3431.33	697
3429.4	693
3427.47	694
3425.54	699
3423.61	703
3421.69	704
3419.76	704
3417.83	708
3415.9	713
3413.97	717
3412.04	720
3410.11	721
3408.18	718
3406.26	717
3404.33	719
3402.4	723
3400.47	725
3398.54	726
3396.61	726
3394.68	726
3392.75	729
3390.83	734
3388.9	736
3386.97	738
3385.04	740
3383.11	742
3381.18	745
3379.25	752
3377.32	762
3375.39	774
3373.47	786
3371.54	799
3369.61	813
3367.68	829
3365.75	847
3363.82	866
3361.89	889
3359.96	915
3358.04	943
3356.11	972
3354.18	1008
3352.25	1048
3350.32	1087
3348.39	1123
3346.46	1162
3344.53	1203
3342.61	1246
3340.68	1292
3338.75	1339
3336.82	1389
3334.89	1444
3332.96	1503
3331.03	1570
3329.1	1648
3327.17	1738
3325.25	1838
3323.32	1945
3321.39	2064
3319.46	2194
3317.53	2331
3315.6	2470
3313.67	2612
3311.74	2757
3309.82	2900
3307.89	3039
3305.96	3160
3304.03	3260
3302.1	3348
3300.17	3432
3298.24	3512
3296.31	3585
3294.39	3651
3292.46	3708
3290.53	3752
3288.6	3785
3286.67	3802
3284.74	3789
3282.81	3731
3280.88	3621
3278.95	3460
3277.03	3259
3275.1	3038
3273.17	2817
3271.24	2600
3269.31	2383
3267.38	2178
3265.45	2005
3263.52	1862
3261.6	1745
3259.67	1650
3257.74	1574
3255.81	1509
3253.88	1450
3251.95	1402
3250.02	1369
3248.09	1345
3246.17	1317
3244.24	1283
3242.31	1253
3240.38	1232
3238.45	1216
3236.52	1205
3234.59	1199
3232.66	1189
3230.73	1172
3228.81	1156
3226.88	1144
3224.95	1133
3223.02	1123
3221.09	1114
3219.16	1105
3217.23	1093
3215.3	1078
3213.38	1066
3211.45	1055
3209.52	1047
3207.59	1040
3205.66	1033
3203.73	1023
3201.8	1012
3199.87	999
3197.95	986
3196.02	977
3194.09	968
3192.16	957
3190.23	943
3188.3	930
3186.37	919
3184.44	909
3182.52	898
3180.59	884
3178.66	870
3176.73	859
3174.8	852
3172.87	846
3170.94	836
3169.01	821
3167.08	808
3165.16	799
3163.23	791
3161.3	784
3159.37	780
3157.44	774
3155.51	769
3153.58	767
3151.65	761
3149.73	748
3147.8	737
3145.87	731
3143.94	729
3142.01	730
3140.08	733
3138.15	730
3136.22	724
3134.3	721
3132.37	725
3130.44	729
3128.51	730
3126.58	731
3124.65	738
3122.72	759
3120.79	789
3118.86	816
3116.94	830
3115.01	834
3113.08	839
3111.15	856
3109.22	877
3107.29	888
3105.36	893
3103.43	901
3101.51	913
3099.58	918
3097.65	916
3095.72	917
3093.79	923
3091.86	925
3089.93	922
3088	917
3086.08	918
3084.15	919
3082.22	921
3080.29	924
3078.36	922
3076.43	906
3074.5	889
3072.57	884
3070.64	890
3068.72	899
3066.79	901
3064.86	897
3062.93	892
3061	893
3059.07	896
3057.14	898
3055.21	898
3053.29	899
3051.36	900
3049.43	894
3047.5	892
3045.57	898
3043.64	898
3041.71	886
3039.78	867
3037.86	855
3035.93	851
3034	844
3032.07	835
3030.14	830
3028.21	830
3026.28	831
3024.35	831
3022.42	829
3020.5	827
3018.57	826
3016.64	831
3014.71	839
3012.78	845
3010.85	844
3008.92	843
3006.99	847
3005.07	856
3003.14	867
3001.21	883
2999.28	904
2997.35	929
2995.42	962
2993.49	1004
2991.56	1052
2989.64	1109
2987.71	1179
2985.78	1260
2983.85	1350
2981.92	1444
2979.99	1544
2978.06	1648
2976.13	1756
2974.2	1871
2972.28	1996
2970.35	2131
2968.42	2282
2966.49	2464
2964.56	2691
2962.63	2971
2960.7	3292
2958.77	3616
2956.85	3888
2954.92	4044
2952.99	4022
2951.06	3834
2949.13	3601
2947.2	3451
2945.27	3429
2943.34	3509
2941.42	3658
2939.49	3870
2937.56	4158
2935.63	4535
2933.7	5006
2931.77	5572
2929.84	6242
2927.91	7046
2925.99	8018
2924.06	9176
2922.13	10502
2920.2	11894
2918.27	13098
2916.34	13704
2914.41	13347
2912.48	12065
2910.55	10367
2908.63	8820
2906.7	7668
2904.77	6864
2902.84	6289
2900.91	5856
2898.98	5509
2897.05	5211
2895.12	4939
2893.2	4680
2891.27	4431
2889.34	4190
2887.41	3959
2885.48	3746
2883.55	3562
2881.62	3423
2879.69	3348
2877.77	3359
2875.84	3460
2873.91	3597
2871.98	3664
2870.05	3610
2868.12	3511
2866.19	3490
2864.26	3620
2862.33	3910
2860.41	4340
2858.48	4914
2856.55	5714
2854.62	6877
2852.69	8391
2850.76	9776
2848.83	10189
2846.9	9281
2844.98	7647
2843.05	6091
2841.12	4939
2839.19	4152
2837.26	3615
2835.33	3245
2833.4	2991
2831.47	2825
2829.55	2729
2827.62	2688
2825.69	2680
2823.76	2676
2821.83	2649
2819.9	2591
2817.97	2503
2816.04	2397
2814.11	2289
2812.19	2197
2810.26	2128
2808.33	2082
2806.4	2060
2804.47	2056
2802.54	2065
2800.61	2079
2798.68	2093
2796.76	2099
2794.83	2096
2792.9	2083
2790.97	2060
2789.04	2033
2787.11	2010
2785.18	2001
2783.25	2009
2781.33	2034
2779.4	2071
2777.47	2118
2775.54	2166
2773.61	2203
2771.68	2225
2769.75	2229
2767.82	2208
2765.89	2155
2763.97	2076
2762.04	1982
2760.11	1884
2758.18	1790
2756.25	1703
2754.32	1629
2752.39	1568
2750.46	1520
2748.54	1482
2746.61	1451
2744.68	1425
2742.75	1401
2740.82	1380
2738.89	1362
2736.96	1350
2735.03	1341
2733.11	1332
2731.18	1320
2729.25	1304
2727.32	1285
2725.39	1265
2723.46	1246
2721.53	1227
2719.6	1209
2717.67	1191
2715.75	1172
2713.82	1153
2711.89	1134
2709.96	1116
2708.03	1096
2706.1	1077
2704.17	1061
2702.24	1047
2700.32	1035
2698.39	1024
2696.46	1014
2694.53	1006
2692.6	1000
2690.67	995
2688.74	990
2686.81	985
2684.89	981
2682.96	978
2681.03	975
2679.1	971
2677.17	966
2675.24	962
2673.31	958
2671.38	953
2669.46	949
2667.53	947
2665.6	948
2663.67	950
2661.74	952
2659.81	953
2657.88	951
2655.95	947
2654.02	942
2652.1	937
2650.17	931
2648.24	926
2646.31	921
2644.38	917
2642.45	911
2640.52	906
2638.59	900
2636.67	893
2634.74	884
2632.81	874
2630.88	865
2628.95	855
2627.02	845
2625.09	835
2623.16	824
2621.24	811
2619.31	797
2617.38	783
2615.45	770
2613.52	757
2611.59	746
2609.66	739
2607.73	733
2605.8	725
2603.88	717
2601.95	713
2600.02	709
2598.09	700
2596.16	692
2594.23	684
2592.3	677
2590.37	673
2588.45	670
2586.52	665
2584.59	656
2582.66	646
2580.73	640
2578.8	636
2576.87	632
2574.94	627
2573.02	621
2571.09	612
2569.16	602
2567.23	594
2565.3	588
2563.37	584
2561.44	580
2559.51	578
2557.58	576
2555.66	576
2553.73	574
2551.8	569
2549.87	564
2547.94	562
2546.01	561
2544.08	558
2542.15	555
2540.23	555
2538.3	558
2536.37	558
2534.44	556
2532.51	557
2530.58	562
2528.65	569
2526.72	573
2524.8	570
2522.87	564
2520.94	560
2519.01	556
2517.08	549
2515.15	543
2513.22	539
2511.29	540
2509.36	543
2507.44	543
2505.51	540
2503.58	539
2501.65	541
2499.72	542
2497.79	542
2495.86	542
2493.93	538
2492.01	534
2490.08	531
2488.15	530
2486.22	527
2484.29	521
2482.36	512
2480.43	508
2478.5	509
2476.58	509
2474.65	505
2472.72	499
2470.79	495
2468.86	495
2466.93	499
2465	504
2463.07	511
2461.14	518
2459.22	524
2457.29	528
2455.36	530
2453.43	531
2451.5	531
2449.57	530
2447.64	528
2445.71	528
2443.79	528
2441.86	524
2439.93	518
2438	512
2436.07	506
2434.14	502
2432.21	498
2430.28	492
2428.36	486
2426.43	486
2424.5	489
2422.57	491
2420.64	492
2418.71	492
2416.78	492
2414.85	494
2412.93	497
2411	500
2409.07	502
2407.14	503
2405.21	506
2403.28	510
2401.35	512
2399.42	511
2397.49	511
2395.57	508
2393.64	503
2391.71	500
2389.78	498
2387.85	497
2385.92	497
2383.99	494
2382.06	490
2380.14	491
2378.21	495
2376.28	497
2374.35	498
2372.42	500
2370.49	502
2368.56	504
2366.63	509
2364.71	517
2362.78	527
2360.85	538
2358.92	550
2356.99	561
2355.06	569
2353.13	578
2351.2	586
2349.27	588
2347.35	583
2345.42	579
2343.49	578
2341.56	578
2339.63	578
2337.7	579
2335.77	581
2333.84	582
2331.92	582
2329.99	587
2328.06	608
2326.13	649
2324.2	679
2322.27	672
2320.34	647
2318.41	631
2316.49	622
2314.56	615
2312.63	610
2310.7	604
2308.77	599
2306.84	594
2304.91	591
2302.98	589
2301.05	590
2299.13	594
2297.2	598
2295.27	600
2293.34	600
2291.41	601
2289.48	602
2287.55	597
2285.62	587
2283.7	575
2281.77	565
2279.84	558
2277.91	551
2275.98	544
2274.05	538
2272.12	537
2270.19	537
2268.27	531
2266.34	518
2264.41	506
2262.48	504
2260.55	510
2258.62	517
2256.69	519
2254.76	509
2252.83	491
2250.91	476
2248.98	469
2247.05	465
2245.12	461
2243.19	456
2241.26	453
2239.33	450
2237.4	448
2235.48	443
2233.55	438
2231.62	439
2229.69	442
2227.76	441
2225.83	437
2223.9	437
2221.97	441
2220.05	442
2218.12	439
2216.19	431
2214.26	422
2212.33	420
2210.4	423
2208.47	423
2206.54	416
2204.61	404
2202.69	394
2200.76	392
2198.83	396
2196.9	393
2194.97	386
2193.04	385
2191.11	389
2189.18	390
2187.26	390
2185.33	381
2183.4	352
2181.47	316
2179.54	306
2177.61	317
2175.68	320
2173.75	322
2171.83	344
2169.9	380
2167.97	406
2166.04	414
2164.11	426
2162.18	433
2160.25	355
2158.32	221
2156.4	174
2154.47	210
2152.54	241
2150.61	250
2148.68	260
2146.75	270
2144.82	273
2142.89	271
2140.96	275
2139.04	288
2137.11	291
2135.18	279
2133.25	275
2131.32	291
2129.39	313
2127.46	333
2125.53	349
2123.61	362
2121.68	373
2119.75	383
2117.82	400
2115.89	422
2113.96	430
2112.03	424
2110.1	417
2108.18	419
2106.25	424
2104.32	426
2102.39	422
2100.46	411
2098.53	393
2096.6	372
2094.67	361
2092.74	365
2090.82	375
2088.89	389
2086.96	404
2085.03	413
2083.1	417
2081.17	416
2079.24	411
2077.31	405
2075.39	398
2073.46	391
2071.53	392
2069.6	395
2067.67	390
2065.74	384
2063.81	386
2061.88	389
2059.96	382
2058.03	374
2056.1	374
2054.17	392
2052.24	427
2050.31	441
2048.38	410
2046.45	375
2044.52	366
2042.6	366
2040.67	369
2038.74	380
2036.81	388
2034.88	371
2032.95	342
2031.02	327
2029.09	327
2027.17	330
2025.24	341
2023.31	362
2021.38	371
2019.45	353
2017.52	327
2015.59	315
2013.66	318
2011.74	320
2009.81	305
2007.88	275
2005.95	255
2004.02	256
2002.09	272
2000.16	295
1998.23	315
1996.3	321
1994.38	317
1992.45	319
1990.52	331
1988.59	346
1986.66	362
1984.73	381
1982.8	394
1980.87	389
1978.95	340
1977.02	263
1975.09	221
1973.16	219
1971.23	225
1969.3	228
1967.37	237
1965.44	252
1963.52	266
1961.59	266
1959.66	253
1957.73	246
1955.8	260
1953.87	286
1951.94	300
1950.01	298
1948.08	295
1946.16	295
1944.23	287
1942.3	280
1940.37	287
1938.44	295
1936.51	295
1934.58	299
1932.65	309
1930.73	320
1928.8	327
1926.87	329
1924.94	326
1923.01	327
1921.08	335
1919.15	343
1917.22	350
1915.3	361
1913.37	368
1911.44	369
1909.51	368
1907.58	367
1905.65	371
1903.72	378
1901.79	387
1899.87	393
1897.94	395
1896.01	396
1894.08	394
1892.15	388
1890.22	384
1888.29	391
1886.36	398
1884.43	401
1882.51	401
1880.58	399
1878.65	398
1876.72	401
1874.79	403
1872.86	394
1870.93	372
1869	362
1867.08	379
1865.15	399
1863.22	406
1861.29	407
1859.36	410
1857.43	415
1855.5	418
1853.57	416
1851.65	414
1849.72	409
1847.79	392
1845.86	364
1843.93	359
1842	389
1840.07	416
1838.14	424
1836.21	426
1834.29	423
1832.36	408
1830.43	392
1828.5	396
1826.57	405
1824.64	415
1822.71	431
1820.78	440
1818.86	436
1816.93	436
1815	444
1813.07	449
1811.14	452
1809.21	462
1807.28	474
1805.35	477
1803.43	468
1801.5	458
1799.57	462
1797.64	473
1795.71	467
1793.78	443
1791.85	443
1789.92	479
1787.99	508
1786.07	513
1784.14	512
1782.21	515
1780.28	521
1778.35	527
1776.42	515
1774.49	478
1772.56	455
1770.64	477
1768.71	517
1766.78	549
1764.85	561
1762.92	553
1760.99	554
1759.06	568
1757.13	578
1755.21	586
1753.28	576
1751.35	555
1749.42	564
1747.49	597
1745.56	626
1743.63	636
1741.7	630
1739.77	629
1737.85	624
1735.92	586
1733.99	566
1732.06	621
1730.13	692
1728.2	738
1726.27	766
1724.34	780
1722.42	780
1720.49	746
1718.56	691
1716.63	684
1714.7	738
1712.77	792
1710.84	816
1708.91	809
1706.99	786
1705.06	766
1703.13	724
1701.2	661
1699.27	656
1697.34	707
1695.41	780
1693.48	875
1691.55	948
1689.63	982
1687.7	983
1685.77	962
1683.84	1007
1681.91	1143
1679.98	1275
1678.05	1358
1676.12	1423
1674.2	1520
1672.27	1636
1670.34	1768
1668.41	1958
1666.48	2183
1664.55	2404
1662.62	2666
1660.69	2991
1658.77	3329
1656.84	3607
1654.91	3792
1652.98	3967
1651.05	4181
1649.12	4397
1647.19	4761
1645.26	5501
1643.34	6634
1641.41	8115
1639.48	9837
1637.55	11584
1635.62	13089
1633.69	13918
1631.76	13844
1629.83	12961
1627.9	11507
1625.98	9843
1624.05	8276
1622.12	7039
1620.19	6192
1618.26	5564
1616.33	5049
1614.4	4647
1612.47	4285
1610.55	3925
1608.62	3606
1606.69	3344
1604.76	3121
1602.83	2926
1600.9	2767
1598.97	2645
1597.04	2557
1595.12	2502
1593.19	2480
1591.26	2482
1589.33	2503
1587.4	2539
1585.47	2595
1583.54	2684
1581.61	2816
1579.68	2990
1577.76	3231
1575.83	3608
1573.9	4063
1571.97	4475
1570.04	4880
1568.11	5337
1566.18	5816
1564.25	6256
1562.33	6562
1560.4	6681
1558.47	6718
1556.54	6767
1554.61	6802
1552.68	6841
1550.75	6930
1548.82	7074
1546.9	7232
1544.97	7368
1543.04	7461
1541.11	7516
1539.18	7575
1537.25	7597
1535.32	7484
1533.39	7247
1531.46	6977
1529.54	6680
1527.61	6319
1525.68	5912
1523.75	5460
1521.82	4957
1519.89	4463
1517.96	4007
1516.03	3570
1514.11	3178
1512.18	2838
1510.25	2530
1508.32	2253
1506.39	2078
1504.46	2059
1502.53	2078
1500.6	2064
1498.68	2058
1496.75	2107
1494.82	2199
1492.89	2263
1490.96	2285
1489.03	2318
1487.1	2387
1485.17	2469
1483.24	2553
1481.32	2670
1479.39	2872
1477.46	3258
1475.53	3996
1473.6	5219
1471.67	6595
1469.74	7386
1467.81	7432
1465.89	7103
1463.96	6682
1462.03	6266
1460.1	5856
1458.17	5458
1456.24	5156
1454.31	4984
1452.38	4866
1450.46	4799
1448.53	4822
1446.6	4896
1444.67	4933
1442.74	4914
1440.81	4876
1438.88	4800
1436.95	4647
1435.02	4442
1433.1	4220
1431.17	3994
1429.24	3793
1427.31	3649
1425.38	3600
1423.45	3688
1421.52	3929
1419.59	4276
1417.67	4533
1415.74	4517
1413.81	4322
1411.88	4127
1409.95	3962
1408.02	3799
1406.09	3688
1404.16	3708
1402.24	3852
1400.31	4046
1398.38	4221
1396.45	4313
1394.52	4306
1392.59	4231
1390.66	4111
1388.73	3968
1386.81	3856
1384.88	3807
1382.95	3805
1381.02	3827
1379.09	3837
1377.16	3773
1375.23	3606
1373.3	3383
1371.37	3163
1369.45	2971
1367.52	2815
1365.59	2695
1363.66	2607
1361.73	2559
1359.8	2550
1357.87	2561
1355.94	2578
1354.02	2598
1352.09	2616
1350.16	2630
1348.23	2643
1346.3	2660
1344.37	2678
1342.44	2690
1340.51	2694
1338.59	2698
1336.66	2697
1334.73	2684
1332.8	2670
1330.87	2682
1328.94	2720
1327.01	2761
1325.08	2794
1323.15	2813
1321.23	2816
1319.3	2814
1317.37	2819
1315.44	2835
1313.51	2873
1311.58	2949
1309.65	3057
1307.72	3152
1305.8	3196
1303.87	3183
1301.94	3122
1300.01	3028
1298.08	2929
1296.15	2850
1294.22	2792
1292.29	2753
1290.37	2749
1288.44	2801
1286.51	2925
1284.58	3119
1282.65	3352
1280.72	3548
1278.79	3621
1276.86	3570
1274.93	3481
1273.01	3426
1271.08	3415
1269.15	3423
1267.22	3422
1265.29	3403
1263.36	3380
1261.43	3371
1259.5	3396
1257.58	3450
1255.65	3491
1253.72	3498
1251.79	3508
1249.86	3567
1247.93	3673
1246	3799
1244.07	3911
1242.15	4007
1240.22	4117
1238.29	4269
1236.36	4416
1234.43	4440
1232.5	4262
1230.57	3934
1228.64	3581
1226.71	3297
1224.79	3122
1222.86	3049
1220.93	3069
1219	3210
1217.07	3496
1215.14	3820
1213.21	4009
1211.28	4034
1209.36	3977
1207.43	3829
1205.5	3552
1203.57	3228
1201.64	2994
1199.71	2917
1197.78	3002
1195.85	3234
1193.93	3562
1192	3846
1190.07	3936
1188.14	3794
1186.21	3491
1184.28	3142
1182.35	2865
1180.42	2737
1178.49	2772
1176.57	2916
1174.64	3063
1172.71	3124
1170.78	3099
1168.85	3053
1166.92	3052
1164.99	3116
1163.06	3210
1161.14	3258
1159.21	3198
1157.28	3011
1155.35	2741
1153.42	2464
1151.49	2241
1149.56	2089
1147.63	2013
1145.71	2023
1143.78	2118
1141.85	2240
1139.92	2295
1137.99	2239
1136.06	2115
1134.13	2001
1132.2	1946
1130.28	1957
1128.35	2016
1126.42	2108
1124.49	2234
1122.56	2389
1120.63	2535
1118.7	2636
1116.77	2687
1114.84	2696
1112.92	2643
1110.99	2506
1109.06	2329
1107.13	2205
1105.2	2204
1103.27	2350
1101.34	2614
1099.41	2912
1097.49	3160
1095.56	3316
1093.63	3358
1091.7	3279
1089.77	3112
1087.84	2913
1085.91	2732
1083.98	2582
1082.06	2450
1080.13	2335
1078.2	2254
1076.27	2213
1074.34	2197
1072.41	2197
1070.48	2221
1068.55	2279
1066.62	2369
1064.7	2474
1062.77	2571
1060.84	2646
1058.91	2701
1056.98	2731
1055.05	2733
1053.12	2733
1051.19	2778
1049.27	2904
1047.34	3106
1045.41	3313
1043.48	3428
1041.55	3398
1039.62	3274
1037.69	3152
1035.76	3090
1033.84	3089
1031.91	3125
1029.98	3167
1028.05	3166
1026.12	3093
1024.19	2951
1022.26	2769
1020.33	2579
1018.4	2399
1016.48	2235
1014.55	2099
1012.62	2005
1010.69	1952
1008.76	1922
1006.83	1906
1004.9	1906
1002.97	1924
1001.05	1953
999.117	1986
997.188	2016
995.259	2049
993.33	2100
991.402	2175
989.473	2259
987.544	2308
985.615	2276
983.686	2177
981.758	2081
979.829	2027
977.9	2003
975.971	1988
974.042	1978
972.114	1980
970.185	1996
968.256	2015
966.327	2026
964.399	2031
962.47	2035
960.541	2036
958.612	2035
956.683	2031
954.755	2024
952.826	2012
950.897	2002
948.968	1996
947.039	1990
945.111	1983
943.182	1989
941.253	2017
939.324	2055
937.395	2083
935.467	2086
933.538	2069
931.609	2047
929.68	2030
927.751	2019
925.823	2011
923.894	2005
921.965	2000
920.036	1991
918.107	1974
916.179	1950
914.25	1918
912.321	1878
910.392	1841
908.463	1822
906.535	1826
904.606	1840
902.677	1846
900.748	1835
898.819	1820
896.891	1826
894.962	1874
893.033	1959
891.104	2039
889.175	2059
887.247	2008
885.318	1928
883.389	1862
881.46	1820
879.531	1799
877.603	1791
875.674	1794
873.745	1808
871.816	1835
869.887	1875
867.959	1928
866.03	1992
864.101	2067
862.172	2160
860.243	2274
858.315	2397
856.386	2500
854.457	2560
852.528	2564
850.599	2512
848.671	2424
846.742	2327
844.813	2233
842.884	2153
840.955	2091
839.027	2045
837.098	2010
835.169	1983
833.24	1961
831.312	1943
829.383	1935
827.454	1947
825.525	1977
823.596	2013
821.668	2052
819.739	2100
817.81	2162
815.881	2245
813.952	2345
812.024	2438
810.095	2494
808.166	2523
806.237	2550
804.308	2560
802.38	2528
800.451	2464
798.522	2410
796.593	2384
794.664	2380
792.736	2391
790.807	2417
788.878	2457
786.949	2511
785.02	2579
783.092	2661
781.163	2753
779.234	2845
777.305	2924
775.376	2995
773.448	3069
771.519	3158
769.59	3272
767.661	3411
765.732	3566
763.804	3722
761.875	3868
759.946	3997
758.017	4086
756.088	4098
754.16	4029
752.231	3926
750.302	3833
748.373	3761
746.444	3719
744.516	3727
742.587	3788
740.658	3888
738.729	4005
736.8	4144
734.872	4332
732.943	4585
731.014	4900
729.085	5270
727.156	5699
725.228	6205
723.299	6816
721.37	7539
719.441	8185
717.512	8299
715.584	7718
713.655	6921
711.726	6389
709.797	6166
707.869	6109
705.94	6120
704.011	6147
702.082	6164
700.153	6162
698.225	6144
696.296	6109
694.367	6055
692.438	5988
690.509	5918
688.581	5845
686.652	5775
684.723	5714
682.794	5657
680.865	5598
678.937	5539
677.008	5486
675.079	5442
673.15	5408
671.221	5384
669.293	5370
667.364	5363
665.435	5337
663.506	5262
661.577	5141
659.649	4993
657.72	4838
655.791	4687
653.862	4549
651.933	4427
650.005	4327
648.076	4248
646.147	4193
644.218	4161
642.289	4157
640.361	4167
638.432	4151
636.503	4101
634.574	4051
632.645	4028
630.717	4024
628.788	4034
626.859	4064
624.93	4121
623.001	4199
621.073	4286
619.144	4370
617.215	4413
615.286	4362
613.357	4229
611.429	4072
609.5	3935
607.571	3834
605.642	3758
603.713	3696
601.785	3653
599.856	3642
597.927	3676
595.998	3747
594.069	3819
592.141	3854
590.212	3843
588.283	3794
586.354	3718
584.425	3640
582.497	3585
580.568	3563
578.639	3562
576.71	3587
574.782	3654
572.853	3754
570.924	3868
568.995	3979
567.066	4062
565.138	4105
563.209	4114
561.28	4082
559.351	3999
557.422	3881
555.494	3760
553.565	3647
551.636	3541
549.707	3443
547.778	3353
545.85	3279
543.921	3223
541.992	3172
540.063	3132
538.134	3104
536.206	3072
534.277	3034
532.348	3010
530.419	2996
528.49	2979
526.562	2971
524.633	2985
522.704	3013
520.775	3041
518.846	3063
516.918	3095
514.989	3152
513.06	3216
511.131	3250
509.202	3246
507.274	3235
505.345	3263
503.416	3341
501.487	3459
499.558	3594
497.63	3717
495.701	3804
493.772	3863
491.843	3906
489.914	3959
487.986	4042
486.057	4130
484.128	4192
482.199	4232
480.27	4270
478.342	4330
476.413	4422
474.484	4536
472.555	4654
470.626	4762
468.698	4853
466.769	4941
464.84	5036
462.911	5134
460.982	5215
459.054	5249
457.125	5252
455.196	5267
453.267	5318
451.339	5415
449.41	5533
447.481	5615
445.552	5630
443.623	5606
441.695	5603
439.766	5644
437.837	5718
435.908	5814
433.979	5920
432.051	6004
430.122	6053
428.193	6059
426.264	6007
424.335	5937
422.407	5905
420.478	5894
418.549	5906
416.62	5980
414.691	6085
412.763	6169
410.834	6244
408.905	6338
406.976	6448
405.047	6560
403.119	6657
401.19	6717
399.261	6737
397.332	6721
395.403	6666
393.475	6611
391.546	6592
389.617	6595
387.688	6600
385.759	6604
383.831	6554
381.902	6413
379.973	6296
378.044	6307
376.115	6409
374.187	6561
372.258	6717
370.329	6784
368.4	6749

## Sheet: Fig. S9
Supplementary Figure 9
retention time [min]	intensity(mixture)	intensity(organic phase)	intensity(aqueous phase)
1.12	10460800	5705090	11959600
1.14	11546600	5874260	14042900
1.15	11783500	6041130	10047400
1.17	11172300	6070850	9560680
1.19	9826490	6257860	8563450
1.2	8485500	6131970	7404800
1.22	6974150	5560270	6047220
1.23	5735720	4781150	4869410
1.25	4901150	4167150	4241510
1.26	4479880	3682440	3953990
1.28	4257740	3412970	3870650
1.29	4147730	3253520	3782770
1.31	4112500	3158420	3741090
1.33	4209800	3110910	3648510
1.34	4327820	3100740	3582640
1.36	4377460	3138870	3474820
1.37	4387250	3143630	3490440
1.39	4345520	3199020	3533940
1.4	4283630	3145660	3633070
1.42	4266010	3145790	3627390
1.44	4240810	3106980	3551700
1.45	4224290	3071600	3427420
1.47	4215210	3036460	3401170
1.48	4177230	3078230	3404390
1.5	4114070	2997170	3444550
1.51	4037110	2946620	3395920
1.53	3976960	2940820	3325340
1.54	3977250	2967380	3226080
1.56	4019830	2975220	3187240
1.58	4110690	2871990	3306400
1.59	4155560	2823010	3371310
1.61	4157540	2837150	3399050
1.62	4169090	2834660	3418370
1.64	4179940	2832900	3416560
1.65	4176130	2830050	3474860
1.67	4177240	2840570	3439110
1.69	4113230	2864640	3474150
1.7	4026360	2884670	3433870
1.72	4021380	2881440	3438970
1.73	4049490	2859210	3413410
1.75	4123760	2862910	3425480
1.76	4135080	2870290	3443020
1.78	4060850	2890520	3345980
1.79	3980360	2964360	3302240
1.81	3964060	2993890	3277740
1.83	3966950	2965090	3243960
1.84	3980960	2918000	3275170
1.86	3903430	2868660	3337970
1.87	3873410	2886050	3273690
1.89	3939890	2898860	3231570
1.9	3994240	2972770	3236570
1.92	4020140	2965810	3276820
1.94	3978830	2922570	3336340
1.95	3941520	2938410	3328390
1.97	3897040	2948690	3359540
1.98	3964850	2845740	3291810
2	4005140	2794540	3333280
2.01	3939750	2763330	3325410
2.03	3839570	2718610	3314850
2.04	3801420	2651490	3300820
2.06	3849970	2615800	3323340
2.08	3924190	2664820	3333160
2.09	3930980	2671660	3362330
2.11	3927870	2621910	3387840
2.12	3910630	2571300	3444550
2.14	3908250	2619260	3506610
2.15	3919140	2782990	3457050
2.17	3859720	2872780	3391590
2.19	3861010	2915660	3314230
2.2	3901690	2887520	3284570
2.22	3903990	2853350	3298310
2.23	3810120	2834420	3297910
2.25	3737680	2874220	3378160
2.26	3742070	2881670	3433780
2.28	3755330	2860850	3443880
2.29	3758700	2779270	3319200
2.31	3742070	2697960	3234010
2.33	3697550	2731730	3194650
2.34	3759960	2760590	3183150
2.36	3800600	2762670	3163760
2.37	3761000	2659960	3187880
2.39	3701280	2592370	3210230
2.4	3644940	2663090	3164760
2.42	3666190	2756310	3104780
2.44	3668220	2790450	3055580
2.45	3754560	2789570	3096700
2.47	3794940	2806710	3176890
2.48	3757830	2801400	3208210
2.5	3639200	2765490	3225790
2.51	3653010	2711020	3217560
2.53	3706670	2665760	3162310
2.54	3743920	2626310	3096860
2.56	3716760	2687590	3062720
2.58	3752130	2690650	3048270
2.59	3751510	2720240	3132210
2.61	3782110	2749540	3132550
2.62	3759630	2853110	3107790
2.64	3641620	2821310	3128800
2.65	3549920	2786130	3158990
2.67	3526220	2685330	3218300
2.69	3633170	2580400	3171160
2.7	3724500	2473730	3185180
2.72	3702530	2454130	3128760
2.73	3630510	2496060	3166400
2.75	3607870	2602700	3136130
2.76	3576990	2669090	3081560
2.78	3614020	2711070	3046640
2.79	3588970	2680770	3056300
2.81	3545620	2696460	3065570
2.83	3536610	2686350	3114080
2.84	3524360	2684290	3109170
2.86	3552630	2655700	3076870
2.87	3509450	2671750	3041210
2.89	3473330	2727440	3025730
2.9	3435900	2738380	3033900
2.92	3473650	2665170	3020880
2.94	3522070	2630840	2983270
2.95	3516410	2566510	2968660
2.97	3489050	2559780	2904860
2.98	3434090	2553220	2964890
3	3426090	2596520	3077360
3.01	3414290	2610520	3166060
3.03	3419030	2645010	3203030
3.04	3380660	2661230	3103730
3.06	3393790	2590410	3055110
3.08	3464210	2484630	3004710
3.09	3575380	2469130	3024520
3.11	3635800	2516150	3049260
3.12	3622780	2589640	3036380
3.14	3557370	2669470	3042720
3.15	3524410	2721190	2971090
3.17	3524180	2716450	3040780
3.19	3480220	2639940	3068460
3.2	3433970	2567940	3104820
3.22	3335920	2511340	3081900
3.23	3306080	2553960	3049110
3.25	3331810	2616280	3027750
3.26	3429930	2715030	3035060
3.28	3485320	2752130	3031030
3.29	3508870	2724380	2995430
3.31	3469180	2757280	2943860
3.33	3392570	2755210	2969510
3.34	3312600	2709090	3068500
3.36	3284140	2584570	3154040
3.37	3302380	2518430	3130930
3.39	3377480	2497070	3047540
3.4	3344960	2531780	2955380
3.42	3433130	2553580	2898400
3.44	3462880	2560870	2854240
3.45	3504930	2535580	2840360
3.47	3444920	2565680	2894000
3.48	3405300	2582070	2958680
3.5	3404760	2620070	3029760
3.51	3415820	2535730	3049190
3.53	3408000	2537510	3035290
3.54	3361200	2489800	2977750
3.56	3383280	2526030	2934130
3.58	3417880	2554780	2968100
3.59	3554160	2592470	2949920
3.61	3559710	2647840	2935120
3.62	3557160	2682620	3025470
3.64	3525680	2726090	3130050
3.65	3501370	2700350	3202440
3.67	3431900	2644460	3173360
3.69	3386010	2580650	3115440
3.7	3408500	2527900	3091390
3.72	3396160	2625650	3031200
3.73	3435950	2704780	2896950
3.75	3443080	2731560	2826410
3.76	3376750	2730590	2840710
3.78	3319950	2735580	2964410
3.79	3352700	2758530	3024200
3.81	3447450	2707920	3025060
3.83	3512010	2623580	2981080
3.84	3504060	2518290	2988960
3.86	3458500	2517400	3043600
3.87	3456300	2655740	3049260
3.89	3472180	2625030	2993450
3.9	3462670	2613810	2959510
3.92	3419950	2564950	2949210
3.94	3449180	2567940	2938610
3.95	3423490	2573040	2931680
3.97	3364040	2605520	2911390
3.98	3335220	2613810	2885920
4	3304420	2656670	2926860
4.01	3423490	2705290	2903940
4.03	3565300	2736350	2924870
4.04	3624900	2698930	2931150
4.06	3503560	2633090	2986340
4.08	3445490	2626740	3049300
4.09	3425570	2624950	3101150
4.11	3513240	2697040	3226610
4.12	3562830	2770600	3105590
4.14	3620170	2755510	3081130
4.15	3683750	2699950	3059130
4.17	3734400	2599510	3047960
4.19	3622770	2616880	3073470
4.2	3485620	2701730	3088560
4.22	3434550	2779300	3069370
4.23	3415410	2704140	3136580
4.25	3491190	2587120	3118220
4.26	3484370	2544270	3177090
4.28	3477720	2608050	3157600
4.29	3490430	2635620	3227860
4.31	3538610	2645890	3243600
4.33	3616840	2703690	3186780
4.34	3667130	2748380	3116210
4.36	3655750	2716860	3041660
4.37	3601350	2706080	3027990
4.39	3625160	2721100	3075850
4.4	3687190	2749430	3138280
4.42	3712930	2738590	3209430
4.44	3669780	2722220	3292860
4.45	3657730	2765560	3303230
4.47	3698550	2851380	3250270
4.48	3685980	2915730	3246920
4.5	3729010	2949040	3178840
4.51	3746760	2905520	3133790
4.53	3761500	2871140	3141950
4.54	3840260	2863390	3141490
4.56	3855290	2886880	3102570
4.58	3846250	2855740	3198060
4.59	3706900	2821650	3217090
4.61	3627460	2821370	3204320
4.62	3546870	2846510	3209450
4.64	3595460	2905480	3236870
4.65	3589510	2907780	3269680
4.67	3605540	2919570	3227690
4.69	3634600	2876490	3189130
4.7	3574150	2828810	3189470
4.72	3565610	2792650	3253150
4.73	3549430	2849220	3280790
4.75	3567470	2862610	3227360
4.76	3638450	2945170	3182430
4.78	3755280	2949190	3114010
4.79	3851080	2875800	3062830
4.81	3857760	2813440	3097260
4.83	3920030	2796550	3175230
4.84	3848130	2770450	3293050
4.86	3838670	2772980	3354890
4.87	3862490	2799610	3362360
4.89	3890600	2808470	3319920
4.9	3846380	2896620	3242910
4.92	3737100	2961660	3195190
4.94	3685010	2904660	3257270
4.95	3660100	2759120	3292110
4.97	3667450	2778300	3296660
4.98	3733640	2856570	3257150
5	3857870	2935770	3298910
5.01	3942060	2980070	3362800
5.03	3970690	2954400	3352090
5.04	4023160	2991130	3311350
5.06	4099770	2990630	3235830
5.08	4082870	2930850	3166440
5.09	4123570	2903000	3176350
5.11	4208490	2888420	3305980
5.12	4349350	2988220	3384660
5.14	4485700	3119780	3494360
5.15	4606500	3169930	3528190
5.17	4698870	3133820	3525610
5.19	4757320	3067470	3515850
5.2	4878940	2987780	3519210
5.22	5021240	3030810	3530630
5.23	5202990	3079160	3621070
5.25	5289200	3061300	3752930
5.26	5300800	3034980	3752410
5.28	5348810	3027380	3704870
5.29	5494120	3072780	3694390
5.31	5795160	3076690	3722080
5.33	6128510	3087320	3817240
5.34	6589550	3114660	3939970
5.36	7010990	3217370	4031920
5.37	7510330	3323980	4097070
5.39	8038480	3444940	4074300
5.4	8597110	3595690	4037260
5.42	9397250	3655960	3965430
5.44	10665000	3643390	4112070
5.45	12256800	3550010	4408020
5.47	13993100	3437170	4919480
5.48	15242000	3446090	5606880
5.5	15750400	3594570	6196440
5.51	15614000	3883330	6430210
5.53	15241400	4218280	6322260
5.54	14920100	4524290	5996350
5.56	14805600	4705760	5727480
5.58	14625600	4720640	5552930
5.59	14188100	4708520	5511800
5.61	14337600	4700650	5511910
5.62	16800800	4596230	5352460
5.64	22199400	4488630	5304830
5.65	28875100	4417740	5714890
5.67	33660700	4430310	7459750
5.69	34919700	4481280	10727300
5.7	33120900	4949450	14809600
5.72	29866400	6439900	17739800
5.73	26175100	8951510	18210000
5.75	22728700	11689100	16539800
5.76	19766100	13328400	14139900
5.78	17393100	13279500	12137900
5.79	15297200	12026900	10627900
5.81	13476100	10525300	9547690
5.83	11790000	9110850	8569930
5.84	10599700	7935660	7724410
5.86	9742630	7083750	7003580
5.87	9108160	6547890	6496010
5.89	8450760	6149530	6069010
5.9	7827550	5706630	5759190
5.92	7361160	5229080	5535960
5.94	7064620	4876290	5452380
5.95	6771080	4683230	5433380
5.97	6576360	4578200	5281360
5.98	6410640	4500040	5083570
6	6350860	4377280	4958620
6.01	6004940	4324870	4819790
6.03	5905620	4196600	4678580
6.04	5769030	4133100	4544060
6.06	5682060	4110110	4419720
6.08	5703360	4071720	4300480
6.09	5716850	3997530	4279760
6.11	5578310	3936630	4264790
6.12	5404310	3900480	4246790
6.14	5286870	3868060	4172640
6.15	5188000	3875390	4175990
6.17	5062430	3769530	4199080
6.19	4886170	3655450	4168030
6.2	4773450	3556390	4129280
6.22	4725600	3497980	4035860
6.23	4742610	3488900	3972670
6.25	4707530	3550380	3894480
6.26	4745080	3525660	3956810
6.28	4791680	3457310	3955210
6.29	4853650	3410540	3964940
6.31	4733790	3388850	3910160
6.33	4648120	3430410	3811850
6.34	4527830	3402900	3684500
6.36	4524500	3437450	3730300
6.37	4561580	3470060	3770040
6.39	4608800	3486280	3780300
6.4	4618940	3479210	3754790
6.42	4634650	3480160	3737040
6.44	4558500	3490830	3742990
6.45	4576710	3527770	3801820
6.47	4630940	3499120	3833860
6.48	4634000	3366670	3872490
6.5	4638120	3393900	3890100
6.51	4610180	3360500	3818660
6.53	4528700	3427490	3814170
6.54	4479020	3447500	3854550
6.56	4448800	3576360	3972650
6.58	4465570	3533100	3928860
6.59	4458550	3489070	3918720
6.61	4486830	3466350	3830660
6.62	4476250	3458660	3795940
6.64	4460240	3493110	3757470
6.65	4455460	3492900	3746860
6.67	4523150	3505420	3666050
6.69	4522540	3527630	3636890
6.7	4514500	3517570	3664490
6.72	4479880	3480520	3750120
6.73	4470770	3466920	3824200
6.75	4478960	3405210	3840390
6.76	4395100	3326490	3834130
6.78	4332050	3337660	3836900
6.79	4316370	3335730	3771750
6.81	4311320	3380510	3639190
6.83	4313120	3425080	3597430
6.84	4361800	3444550	3588760
6.86	4365890	3415350	3658170
6.87	4466420	3351920	3757800
6.89	4478300	3280100	3786400
6.9	4533560	3296520	3794370
6.92	4525630	3327410	3729120
6.94	4428420	3351470	3723390
6.95	4417440	3382030	3718330
6.97	4509190	3466530	3732060
6.98	4847940	3514210	3729400
7	5532250	3596600	3736560
7.01	6397730	3593310	3780920
7.03	7264500	3511350	3796090
7.04	8049230	3406730	3855030
7.06	8544870	3305600	3965890
7.08	8746620	3320260	4067880
7.09	8608350	3367000	4023510
7.11	8355260	3462930	3994900
7.12	8110650	3522740	3897700
7.14	7724360	3543600	3832450
7.15	7389690	3538870	3677330
7.17	6964150	3462050	3647600
7.19	6650380	3465850	3698520
7.2	6258480	3493360	3762490
7.22	5993180	3499460	3757390
7.23	5805250	3459230	3724630
7.25	5644990	3371320	3799400
7.26	5480020	3389900	3830090
7.28	5292910	3478440	3840450
7.3	5127870	3487010	3787800
7.31	4933600	3435010	3738120
7.33	4811120	3387690	3757480
7.34	4775410	3402750	3811840
7.36	4813080	3466930	3887010
7.37	4805600	3518740	4003220
7.39	4680610	3518890	4010870
7.4	4523670	3472280	3962660
7.42	4449530	3510230	3896090
7.44	4611150	3488320	3956660
7.45	4838460	3449400	3902180
7.47	4924760	3424260	3847360
7.48	4913410	3367380	3845630
7.5	4866180	3363540	3940890
7.51	4828220	3431210	4070650
7.53	4883380	3565470	4120400
7.55	4863070	3768100	4088670
7.56	4829460	3797860	3974470
7.58	4823780	3779140	3963640
7.59	4895300	3758930	3979050
7.61	5003170	3823500	4121430
7.62	5019090	3921960	4301530
7.64	5013570	3905010	4280050
7.65	4974210	3903580	4199620
7.67	5001800	3888990	4000780
7.69	4951850	3851950	3900930
7.7	5012410	3732840	3871450
7.72	4968030	3591660	3979630
7.73	4984080	3507480	3998300
7.75	5018880	3433600	4009340
7.76	5019220	3443530	4021930
7.78	4996240	3529500	4021680
7.8	5048500	3625260	4027040
7.81	5174500	3658750	4065110
7.83	5495620	3693050	4150490
7.84	5792620	3659870	4308800
7.86	5862750	3737840	4467720
7.87	5691350	3872800	4488670
7.89	5349670	4000070	4373880
7.9	5093120	3894730	4330070
7.92	5171050	3805250	4204290
7.94	5555690	3746310	4097000
7.95	6341190	3713030	4081020
7.97	7523360	3695810	4154610
7.98	8834400	3654560	4134510
8	9828130	3601200	4107430
8.01	10186900	3640930	4081570
8.03	9843510	3642600	4054220
8.05	9064670	3621850	4112100
8.06	8097360	3599010	4239080
8.08	7181570	3638080	4381740
8.09	6531740	3732580	4339850
8.11	6075430	3741110	4200420
8.12	5833730	3771430	4061220
8.14	5701390	3770760	4038190
8.15	5486490	3709020	4151080
8.17	5253540	3711960	4235650
8.19	5170530	3700650	4229730
8.2	5136460	3778310	4170710
8.22	5025830	3818990	4017030
8.23	4929770	3758800	3960480
8.25	4857390	3704660	4007920
8.26	5052420	3723800	4168270
8.28	5104150	3757760	4321460
8.3	5229580	3848460	4401940
8.31	5288500	3925580	4379560
8.33	5274380	3994710	4353130
8.34	5241950	4108990	4281590
8.36	5175080	4181580	4272360
8.37	5165970	4144370	4237540
8.39	5085310	3982440	4223440
8.4	5110390	3894560	4235650
8.42	5006460	3900270	4194690
8.44	4986740	3920780	4099630
8.45	4940190	3867860	4098950
8.47	4964600	3836910	4188030
8.48	5028290	3819180	4299640
8.5	5088040	3866190	4372120
8.51	5031370	3908140	4341150
8.53	5035050	3867960	4351840
8.55	5101280	3836030	4369200
8.56	5192300	3794350	4330510
8.58	5157250	3808370	4338230
8.59	5229360	3915180	4278110
8.61	5542490	4053440	4278600
8.62	6013740	4256280	4360910
8.64	6512280	4387160	4346040
8.65	7013040	4767800	4396580
8.67	7185560	5223370	4386260
8.69	7122460	5679610	4416310
8.7	6914210	5995980	4419530
8.72	6701000	6056730	4409300
8.73	6552690	5964500	4438480
8.75	6500040	5909310	4439950
8.76	6271540	5865380	4475930
8.78	5887540	5656240	4506230
8.8	5591340	5383960	4459390
8.81	5398860	5128020	4466630
8.83	5489140	4808820	4453130
8.84	5603870	4546220	4414380
8.86	5552070	4454500	4365730
8.87	5452300	4440590	4356960
8.89	5410690	4432030	4398670
8.9	5325660	4355250	4386330
8.92	5390800	4189640	4378080
8.94	5430740	4071930	4418510
8.95	5459810	4040870	4456960
8.97	5543900	4033320	4483580
8.98	5549490	4078920	4488100
9	5572110	4148430	4471770
9.01	5606560	4121190	4495750
9.03	5498470	4114550	4574880
9.05	5370210	4136030	4562650
9.06	5305910	4232430	4491810
9.08	5464850	4268360	4487140
9.09	5438770	4193700	4457150
9.11	5508630	4124130	4476110
9.12	5597770	4074260	4606000
9.14	5617910	4074330	4675680
9.15	5573250	4169200	4716280
9.17	5482370	4285010	4699330
9.19	5400360	4376030	4651580
9.2	5491720	4322060	4615480
9.22	5397350	4240100	4598740
9.23	5481160	4197060	4595150
9.25	5473970	4216560	4711330
9.26	5427420	4258200	4664500
9.28	5354280	4247310	4534490
9.3	5365740	4216810	4458420
9.31	5437970	4152100	4501790
9.33	5465410	4200080	4604890
9.34	5361140	4214380	4803610
9.36	5418900	4245020	4858720
9.37	5445560	4177860	4790710
9.39	5442930	4188200	4787950
9.4	5408430	4146330	4768810
9.42	5408070	4126040	4721390
9.44	5473780	4186710	4666490
9.45	5559030	4294220	4741090
9.47	5568780	4341000	4831410
9.48	5633010	4287610	4932770
9.5	5644460	4233000	4940960
9.51	5761280	4241700	4855380
9.53	5857320	4314600	4823730
9.55	5881910	4352490	4799150
9.56	5789000	4414410	4813470
9.58	5719130	4418290	4855140
9.59	5680030	4413380	4958320
9.61	5784180	4535870	5030950
9.62	5925880	4574970	5010750
9.64	6157660	4657290	5009210
9.65	6307180	4744680	5021010
9.67	6301730	4812300	4970720
9.69	6158820	4900550	4887870
9.7	6023630	4850860	4849960
9.72	6001110	4744710	4836160
9.73	5978560	4643490	4918540
9.75	6102500	4644180	5046370
9.76	6341220	4605480	5400340
9.78	6791060	4753290	6046060
9.8	7389170	5083530	6724400
9.81	7881800	5716230	7135400
9.83	7927280	6243560	7046940
9.84	7625250	6469780	6592320
9.86	7174880	6345880	6096150
9.87	6896180	5964820	5788560
9.89	6638320	5634110	5645970
9.9	6526690	5432470	5555540
9.92	6291500	5314240	5444430
9.94	6245730	5215140	5372990
9.95	6245120	5180590	5312140
9.97	6212840	5047800	5280810
9.98	6355550	4998580	5354610
10	6496890	4985220	5465370
10.01	6772430	5081810	5762920
10.03	7079470	5296440	5912300
10.05	7030690	5478340	5856280
10.06	6846850	5495050	5565540
10.08	6674740	5411710	5328090
10.09	6493700	5156990	5265060
10.11	6406880	5054310	5335290
10.12	6375360	4927000	5371500
10.14	6348720	4976970	5381850
10.15	6384330	4985440	5288150
10.17	6427840	4963050	5336900
10.19	6449460	4973870	5320490
10.2	6576200	5055280	5301370
10.22	6690510	5031710	5317010
10.23	6618130	5062910	5331940
10.25	6569040	5047180	5391220
10.26	6395030	5014790	5383350
10.28	6430500	5035610	5400930
10.3	6501740	5005630	5452640
10.31	6657180	5004150	5602730
10.33	6615870	5054270	5601320
10.34	6550440	5067110	5498310
10.36	6486280	5036850	5369360
10.37	6526890	5036750	5380840
10.39	6501640	5109450	5478780
10.4	6590120	5188260	5640860
10.42	6785270	5316280	5675690
10.44	6958920	5342710	5733400
10.45	7038810	5320040	5644320
10.47	6968030	5256250	5589930
10.48	6887370	5265720	5502090
10.5	6848400	5285180	5589490
10.51	6813100	5351080	5624200
10.53	6958520	5339280	5687550
10.55	7065330	5269150	5798150
10.56	7041370	5257220	5830220
10.58	7027050	5156470	5745940
10.59	6953730	5111560	5631590
10.61	6874820	5212750	5752120
10.62	6749500	5328100	5804290
10.64	6599570	5310530	5737350
10.65	6598320	5327750	5703890
10.67	6682460	5328740	5660280
10.69	6773950	5387250	5735770
10.7	6872460	5416410	5789610
10.72	6909510	5429860	5707690
10.73	6982500	5372090	5609520
10.75	7071450	5392110	5730480
10.76	7090040	5447320	5820530
10.78	7114050	5437740	5904910
10.8	7231220	5482520	5855760
10.81	7344450	5431790	5883320
10.83	7369350	5398590	5819500
10.84	7292040	5437960	5754750
10.86	7131860	5542450	5731480
10.87	6970250	5494680	5775680
10.89	6996050	5509550	5795070
10.9	7082420	5415320	5919790
10.92	7213850	5372300	5893960
10.94	7427870	5503740	5992510
10.95	7501430	5700350	6108290
10.97	7500730	5864260	6131060
10.98	7487410	6048200	6144330
11	7648770	6301290	6243800
11.01	8336890	6617220	6377120
11.03	10718300	7564650	6458340
11.05	16131300	10632900	6429950
11.06	23899400	16496600	6260740
11.08	31321500	24113800	6238200
11.09	35480600	30579900	6394230
11.11	35356700	33596500	6544960
11.12	32424600	33074400	6519800
11.14	28272400	29983300	6416930
11.15	24243200	25499500	6357820
11.17	20529000	20998200	6296270
11.19	17491200	17291400	6152100
11.2	15046200	14562200	6112450
11.22	13074800	12390100	6080000
11.23	11668300	10710900	6122420
11.25	10472500	9415370	6104960
11.26	9643300	8619160	6089680
11.28	9216440	7996820	6206240
11.3	8969090	7537840	6402510
11.31	8815910	7215630	6445760
11.33	8604890	7065930	6402660
11.34	8389310	6866860	6488390
11.36	8142750	6681730	6536440
11.37	8050580	6435690	6481690
11.39	7941020	6411030	6451950
11.4	7812890	6357300	6463470
11.42	7838640	6281950	6499660
11.44	7982660	6209090	6575600
11.45	8042350	6212460	6566580
11.47	8049540	6286500	6517080
11.48	7971350	6291620	6480630
11.5	7967010	6250120	6452990
11.51	7893750	6282000	6388620
11.53	7911580	6214530	6389170
11.55	7860990	6192240	6543350
11.56	7847070	6255720	6744150
11.58	7970220	6197210	6788940
11.59	8270290	6264300	6708560
11.61	8315320	6325720	6584150
11.62	8197430	6283030	6544910
11.64	7898380	6361040	6715500
11.65	7870560	6625600	7046390
11.67	8064080	7002350	7405500
11.69	8249020	7332380	7609000
11.7	8222520	7289230	7468960
11.72	8042990	6976380	7225940
11.73	7880670	6609410	6949130
11.75	7841940	6312550	6904250
11.76	7879490	6199700	6932810
11.78	8012600	6288880	6916450
11.8	8260420	6358750	6943320
11.81	8225730	6427380	7077690
11.83	7984480	6471670	7132650
11.84	7968420	6474050	7159880
11.86	8001650	6420550	7115760
11.87	8188680	6345930	7071210
11.89	8221800	6295020	7049990
11.9	8112930	6362570	7009840
11.92	7933280	6443700	7138670
11.94	7764940	6603610	7322310
11.95	7838160	6693890	7494080
11.97	7935920	6637340	7498360
11.98	8116700	6445550	7440460
12	8276460	6534140	7411420
12.01	8430160	6574260	7389640
12.03	8401570	6659100	7287710
12.05	8434560	6781660	7329460
12.06	8438910	6876600	7387650
12.08	8436650	6881390	7496740
12.09	8522460	6808550	7564220
12.11	8682330	6728390	7666470
12.12	8811550	6805240	7707430
12.14	8872620	6958270	7685570
12.15	8977930	7110690	7711110
12.17	9037420	7173160	7766770
12.19	9060950	7149570	7810780
12.2	9056170	7130940	7834910
12.22	9018250	7167620	8001240
12.23	8972950	7181030	8065880
12.25	8971590	7169620	8152780
12.26	8864860	7184950	8130110
12.28	8712990	7194640	8094060
12.3	8779520	7088370	8123900
12.31	8871670	7193660	8109480
12.33	8931940	7162840	8077560
12.34	9118430	7143970	8020840
12.36	9025260	7035860	7973160
12.37	8879580	6940900	7855260
12.39	8655780	6862270	7848200
12.4	8497480	6784580	7910980
12.42	8270940	6763460	8000670
12.44	8255330	6726650	7984840
12.45	8201270	6597380	7790240
12.47	8088090	6487560	7542650
12.48	7968760	6352590	7372280
12.5	7726460	6277350	7200830
12.51	7484760	6215350	7079810
12.53	7327410	6174700	6979760
12.55	7296720	6188360	6978520
12.56	7231830	6223850	6950360
12.58	7270700	6208210	6930660
12.59	7386020	6176340	6931950
12.61	7411710	6167410	6847060
12.62	7333170	6054270	6749330
12.64	7051200	5854640	6517230
12.65	6791980	5639900	6328320
12.67	6537830	5576150	6036000
12.69	6323080	5532290	5804770
12.7	6154870	5439000	5705520
12.72	6046940	5254520	5632790
12.73	5909530	5082940	5574520
12.75	5675740	4959650	5512070
12.76	5446660	4882990	5366160
12.78	5242050	4822390	5259640
12.8	5094890	4733150	5110000
12.81	4816160	4605470	4993190
12.83	4725240	4532950	4988390
12.84	4636920	4451230	4837350
12.86	4486760	4313430	4696230
12.87	4125030	4062850	4540870
12.89	3682110	3755710	4489820
12.9	3387990	3383560	4271140
12.92	3162130	3207450	4003980
12.94	3228150	3150730	3784670
12.95	3354910	3116540	3652540
12.97	3459350	3167670	3617830
12.98	3447400	3207760	3604360
13	3418950	3240840	3559090
13.01	3396020	3180080	3534430
13.03	3306250	3088170	3485700
13.05	3190250	3013510	3474660
13.06	3186810	3016320	3474790
13.08	3226780	3100510	3527350
13.09	3260320	3144750	3473450
13.11	3201450	3158180	3389840
13.12	3135420	3116860	3346210
13.14	3064300	3051800	3288750
13.15	3062950	2963580	3277130
13.17	3105940	2865380	3273200
13.19	3124850	2832600	3272220
13.2	3099140	2830030	3265580
13.22	3054950	2884180	3325300
13.23	3041960	2889510	3401540
13.25	3114680	2900790	3414430
13.26	3112690	2869740	3263500
13.28	3123190	2931480	3133010
13.3	3166650	2944270	3124930
13.31	3274620	2973090	3192180
13.33	3196090	2966040	3249080
13.34	3131690	2968950	3266970
13.36	3090080	2891410	3275360
13.37	3092040	2862810	3232290
13.39	3101840	2877110	3152330
13.4	3142090	2876510	3122380
13.42	3232290	2774270	3135010
13.44	3258140	2720960	3124620
13.45	3299260	2716850	3113790
13.47	3218180	2791960	3114680
13.48	3171330	2857600	3165010
13.5	3148920	2936720	3189850
13.51	3194490	2999820	3225900
13.53	3248250	2992530	3211290
13.55	3345170	2981410	3280480
13.56	3492060	3017510	3336050
13.58	3556430	3008070	3375250
13.59	3543570	2946100	3332030
13.61	3432640	2953610	3348870
13.62	3386160	2883470	3281580
13.64	3387950	2969700	3267880
13.65	3441860	3061790	3257490
13.67	3432630	3090020	3274120
13.69	3376860	3048820	3256490
13.7	3334290	3028190	3253230
13.72	3345170	3073450	3213250
13.73	3425740	3183810	3172100
13.75	3541230	3376170	3145090
13.76	3565520	3410950	3142640
13.78	3521560	3237210	3238920
13.8	3436450	3119920	3274900
13.81	3384430	3042290	3276960
13.83	3404450	2986730	3334230
13.84	3380190	3035460	3354500
13.86	3330370	3109890	3319290
13.87	3319720	3133590	3288510
13.89	3414600	3120210	3336540
13.9	3443780	3111260	3370540
13.92	3416190	3147300	3422650
13.94	3385370	3157350	3424580
13.95	3357800	3155210	3417510
13.97	3458190	3116770	3356620
13.98	3538770	3100850	3317940
		3106260	3258840
		3096720	3295680

[truncated: 6 more sheets: Fig. S10, Fig. S11, Fig. S12, Supplementary Table 1, Supplementary Table 2, Supplementary Table 3]
